# Supplementary material for: Crystal structure of 2-(2,4-di­chloro­phen­yl)-4-hydroxy-9-phenyl­sulfonyl-9H-carbazole-3-carbaldehyde
Source: Acta Crystallogr Sect E Struct Rep Online. 2014 Nov 8;70(Pt 12):466–8. doi: 10.1107/S1600536814024064 (PMC4257421; doi:10.1107/S1600536814024064)
Supplement: Supplementary file 1 [file e-70-00466-sup1.cif]

##############################################################################
#                                                                            #
# This CIF contains the data in a paper accepted for publication in          #
# Acta Crystallographica Section E. It conforms to the requirements of       #
# Notes for Authors for Acta Crystallographica Section E, and has been       #
# peer reviewed under the auspices of the IUCr Commission on Journals.       #
#                                                                            #
# Full details of the Crystallographic Information File format               #
# are given in the paper "The Crystallographic Information File (CIF):       #
# a New Standard Archive File for Crystallography" by S. R. Hall, F. H.      #
# Allen and I. D. Brown [Acta Cryst. (1991), A47, 655-685].                  #
#                                                                            #
# The current version of the core CIF dictionary is obtainable from          #
# ftp://ftp.iucr.org/pub/cif_core.dic.                                       #
#                                                                            #
# Software is freely available for graphical display of the structure(s)     #
# in this CIF. For information consult the CIF software page                 #
# http://www.iucr.org/resources/cif/software.                                #
#                                                                            #
# This file may be used for bona fide research purposes within the           #
# scientific community so long as proper attribution is given to the journal # 
# article from which it was obtained.                                        #
#                                                                            #
##############################################################################
data_global
_audit_creation_method     SHELXL97
_journal_date_recd_electronic     2014-10-18
_journal_date_accepted     2014-10-31
_journal_name_full     'Acta Crystallographica, Section E'
_journal_year     2014
_journal_volume     70
_journal_issue     12
_journal_page_first     466
_journal_page_last     468
_journal_paper_category     GO
_journal_paper_doi     10.1107/S1600536814024064
_journal_coeditor_code     CV5474
_publ_contact_author_name     'G. Chakkaravarthi'
_publ_contact_author_address
;
Department of Physics
CPCL Polytechnic College
Chennai 600 068
India
;
_publ_contact_author_email
                             'chakkaravarthi_2005@yahoo.com, ryamuna1@gmail.com'
_publ_contact_author_fax     ?
_publ_contact_author_phone     '09940334668'
_publ_section_title
;\
Crystal structure of
2-(2,4-dichlorophenyl)-4-hydroxy-9-phenylsulfonyl-9<i>H</i>-carbazole-3-\
carbaldehyde
;
_publ_section_title_footnote     .
loop_
    _publ_author_name
    _publ_author_address
    'M. Umadevi'
;
Research and Development Centre
Bharathiyar University
India
Department of Chemistry,
Pallavan College of Engineering,
Kanchipuram, Tamilnadu,
India
;
    'B. M. Ramalingam'
;
Department of Organic Chemistry,
University of Madras,
Guindy Campus, Chennai 600 025,
India
;
    'R. Yamuna'
;
Department of Sciences,
Chemistry and Materials Research Laboratory,
Amrita Vishwa Vidyapeetham University,
Ettimadai, Coimbatore 641 112,
India
;
    'A. K. Mohanakrishnan'
;
Department of Organic Chemistry,
University of Madras,
Guindy Campus,
Chennai 600 025,
India
;
    'G. Chakkaravarthi'
;
Department of Physics,
CPCL Polytechnic College,
Chennai 600 068,
India
;
_publ_section_synopsis     .
data_I
_database_code_depnum_ccdc_archive 'CCDC 1032055'
_audit_creation_method     SHELXL-97
_chemical_name_systematic
;\
2-(2,4-Dichlorophenyl)-4-hydroxy-9-phenylsulfonyl-9<i>H</i>-\
carbazole-3-carbaldehyde
;
_chemical_name_common     ?
_chemical_formula_moiety     'C25 H15 Cl2 N O4 S'
_chemical_formula_sum     'C25 H15 Cl2 N O4 S'
_chemical_formula_iupac     'C25 H15 Cl2 N O4 S'
_chemical_formula_weight     496.34
_chemical_melting_point     ?
_symmetry_cell_setting     triclinic
_symmetry_space_group_name_H-M     'P -1'
_symmetry_space_group_name_Hall     '-P 1'
loop_
    _symmetry_equiv_pos_as_xyz
    'x, y, z'
    '-x, -y, -z'
_cell_length_a     8.0688(4)
_cell_length_b     9.9086(5)
_cell_length_c     14.4041(8)
_cell_angle_alpha     75.297(3)
_cell_angle_beta     80.604(2)
_cell_angle_gamma     74.306(3)
_cell_volume     1066.83(10)
_cell_formula_units_Z     2
_cell_measurement_reflns_used     9493
_cell_measurement_theta_min     2.2
_cell_measurement_theta_max     31.5
_cell_measurement_temperature     295(2)
_exptl_crystal_description     block
_exptl_crystal_colour     'pale yellow'
_exptl_crystal_size_max     0.28
_exptl_crystal_size_mid     0.24
_exptl_crystal_size_min     0.18
_exptl_crystal_density_diffrn     1.545
_exptl_crystal_density_meas     ?
_exptl_crystal_density_method     'not measured'
_exptl_crystal_F_000     508
_exptl_absorpt_coefficient_mu     0.438
_exptl_absorpt_correction_type     multi-scan
_exptl_absorpt_process_details
;
(SADABS; Sheldrick, 1996)
;
_exptl_absorpt_correction_T_min     0.8873
_exptl_absorpt_correction_T_max     0.9254
_exptl_special_details     ?
_diffrn_ambient_temperature     295(2)
_diffrn_radiation_type     MoK\a
_diffrn_radiation_wavelength     0.71073
_diffrn_radiation_source     'fine-focus sealed tube'
_diffrn_radiation_monochromator     graphite
_diffrn_measurement_device_type     'Bruker Kappa APEXII CCD'
_diffrn_measurement_method     '\w and \f scan'
_diffrn_detector_area_resol_mean     ?
_diffrn_reflns_number     35959
_diffrn_reflns_av_R_equivalents     0.0438
_diffrn_reflns_av_sigmaI/netI     0.0477
_diffrn_reflns_theta_min     2.19
_diffrn_reflns_theta_max     31.50
_diffrn_reflns_theta_full     25.00
_diffrn_measured_fraction_theta_max     0.876
_diffrn_measured_fraction_theta_full     1.000
_diffrn_reflns_limit_h_min     -11
_diffrn_reflns_limit_h_max     11
_diffrn_reflns_limit_k_min     -14
_diffrn_reflns_limit_k_max     13
_diffrn_reflns_limit_l_min     -19
_diffrn_reflns_limit_l_max     21
_diffrn_standards_number     0
_diffrn_standards_interval_count     ?
_diffrn_standards_interval_time     0
_diffrn_standards_decay_%     ?
_refine_special_details
;
 Refinement of F^2^ against ALL reflections.  The weighted R-factor wR and
 goodness of fit S are based on F^2^, conventional R-factors R are based
 on F, with F set to zero for negative F^2^. The threshold expression of
 F^2^ > 2sigma(F^2^) is used only for calculating R-factors(gt) etc. and is
 not relevant to the choice of reflections for refinement.  R-factors based
 on F^2^ are statistically about twice as large as those based on F, and R-
 factors based on ALL data will be even larger.
;
_reflns_number_total     6221
_reflns_number_gt     3582
_reflns_threshold_expression     I>2sigma(I)
_refine_ls_structure_factor_coef     Fsqd
_refine_ls_matrix_type     full
_refine_ls_R_factor_all     0.1113
_refine_ls_R_factor_gt     0.0480
_refine_ls_wR_factor_gt     0.0998
_refine_ls_wR_factor_ref     0.1263
_refine_ls_goodness_of_fit_ref     1.021
_refine_ls_restrained_S_all     1.022
_refine_ls_number_reflns     6221
_refine_ls_number_parameters     302
_refine_ls_number_restraints     2
_refine_ls_hydrogen_treatment     mixed
_refine_ls_weighting_scheme     calc
_refine_ls_weighting_details
         'calc w=1/[\s^2^(Fo^2^)+(0.0395P)^2^+0.6935P] where P=(Fo^2^+2Fc^2^)/3'
_atom_sites_solution_hydrogens     geom
_atom_sites_solution_primary     direct
_atom_sites_solution_secondary     difmap
_refine_ls_shift/su_max     0.000
_refine_ls_shift/su_mean     0.000
_refine_diff_density_max     0.437
_refine_diff_density_min     -0.477
_refine_ls_extinction_method     none
_refine_ls_extinction_coef     ?
loop_
    _atom_type_symbol
    _atom_type_description
    _atom_type_scat_dispersion_real
    _atom_type_scat_dispersion_imag
    _atom_type_scat_source
    'C' 'C' 0.0033 0.0016
                         'International Tables Vol C Tables 4.2.6.8 and 6.1.1.4'
    'H' 'H' 0.0000 0.0000
                         'International Tables Vol C Tables 4.2.6.8 and 6.1.1.4'
    'N' 'N' 0.0061 0.0033
                         'International Tables Vol C Tables 4.2.6.8 and 6.1.1.4'
    'O' 'O' 0.0106 0.0060
                         'International Tables Vol C Tables 4.2.6.8 and 6.1.1.4'
    'S' 'S' 0.1246 0.1234
                         'International Tables Vol C Tables 4.2.6.8 and 6.1.1.4'
    'Cl' 'Cl' 0.1484 0.1585
                         'International Tables Vol C Tables 4.2.6.8 and 6.1.1.4'
_computing_data_collection
;
APEX2 (Bruker, 2004)
;
_computing_cell_refinement
;
SAINT (Bruker, 2004)
;
_computing_data_reduction
;
SAINT (Bruker, 2004)
;
_computing_structure_solution
;
SHELXS97 (Sheldrick, 2008)
;
_computing_structure_refinement
;
SHELXL97 (Sheldrick, 2008)
;
_computing_molecular_graphics
;
PLATON (Spek, 2009)
;
_computing_publication_material
;
SHELXL97 (Sheldrick, 2008)
;
loop_
    _atom_site_type_symbol
    _atom_site_label
    _atom_site_fract_x
    _atom_site_fract_y
    _atom_site_fract_z
    _atom_site_U_iso_or_equiv
    _atom_site_adp_type
    _atom_site_calc_flag
    _atom_site_refinement_flags
    _atom_site_occupancy
    _atom_site_symmetry_multiplicity
    _atom_site_disorder_assembly
    _atom_site_disorder_group
    C C1 1.0997(3) 0.3850(2) 0.70308(15) 0.0345(5) Uani d . 1 1 . .
    C C2 1.0940(3) 0.4840(3) 0.61674(17) 0.0471(6) Uani d . 1 1 . .
    H H2 0.9939 0.5159 0.5854 0.057 Uiso calc R 1 1 . .
    C C3 1.2388(4) 0.5356(3) 0.5769(2) 0.0582(7) Uani d . 1 1 . .
    H H3 1.2371 0.6018 0.5181 0.070 Uiso calc R 1 1 . .
    C C4 1.3848(3) 0.4886(3) 0.6244(2) 0.0551(7) Uani d . 1 1 . .
    H H4 1.4821 0.5234 0.5974 0.066 Uiso calc R 1 1 . .
    C C5 1.3893(3) 0.3910(3) 0.71103(19) 0.0524(6) Uani d . 1 1 . .
    H H5 1.4889 0.3607 0.7428 0.063 Uiso calc R 1 1 . .
    C C6 1.2472(3) 0.3379(3) 0.75090(17) 0.0445(5) Uani d . 1 1 . .
    H H6 1.2499 0.2710 0.8094 0.053 Uiso calc R 1 1 . .
    C C7 0.8949(3) 0.3246(2) 0.94145(16) 0.0384(5) Uani d . 1 1 . .
    C C8 1.0086(3) 0.1961(2) 0.97765(19) 0.0483(6) Uani d . 1 1 . .
    H H8 1.0604 0.1300 0.9395 0.058 Uiso calc R 1 1 . .
    C C9 1.0419(3) 0.1703(3) 1.07175(19) 0.0530(6) Uani d . 1 1 . .
    H H9 1.1187 0.0853 1.0975 0.064 Uiso calc R 1 1 . .
    C C10 0.9647(3) 0.2669(3) 1.12916(19) 0.0557(7) Uani d . 1 1 . .
    H H10 0.9915 0.2468 1.1924 0.067 Uiso calc R 1 1 . .
    C C11 0.8483(3) 0.3927(3) 1.09402(17) 0.0487(6) Uani d . 1 1 . .
    H H11 0.7938 0.4565 1.1334 0.058 Uiso calc R 1 1 . .
    C C12 0.8138(3) 0.4224(2) 0.99882(16) 0.0376(5) Uani d . 1 1 . .
    C C13 0.7085(3) 0.5439(2) 0.93908(15) 0.0349(5) Uani d . 1 1 . .
    C C14 0.5999(3) 0.6708(2) 0.95850(16) 0.0387(5) Uani d . 1 1 . .
    C C15 0.5169(3) 0.7739(2) 0.88353(17) 0.0404(5) Uani d . 1 1 . .
    C C16 0.5471(3) 0.7497(2) 0.78918(17) 0.0391(5) Uani d . 1 1 . .
    C C17 0.6519(3) 0.6224(2) 0.76991(16) 0.0392(5) Uani d . 1 1 . .
    H H17 0.6704 0.6054 0.7080 0.047 Uiso calc R 1 1 . .
    C C18 0.7289(3) 0.5206(2) 0.84630(16) 0.0350(5) Uani d . 1 1 . .
    C C19 0.3929(3) 0.9054(3) 0.9062(2) 0.0491(6) Uani d U 1 1 . .
    H H19 0.3362 0.9730 0.8567 0.059 Uiso calc R 1 1 . .
    C C20 0.4596(3) 0.8596(2) 0.70952(17) 0.0415(5) Uani d . 1 1 . .
    C C21 0.3271(3) 0.8330(3) 0.67214(19) 0.0500(6) Uani d . 1 1 . .
    H H21 0.2988 0.7447 0.6954 0.060 Uiso calc R 1 1 . .
    C C22 0.2357(4) 0.9332(3) 0.6016(2) 0.0578(7) Uani d . 1 1 . .
    H H22 0.1467 0.9132 0.5777 0.069 Uiso calc R 1 1 . .
    C C23 0.2786(4) 1.0625(3) 0.56730(18) 0.0529(6) Uani d . 1 1 . .
    C C24 0.4114(4) 1.0926(2) 0.60002(19) 0.0534(6) Uani d . 1 1 . .
    H H24 0.4407 1.1803 0.5752 0.064 Uiso calc R 1 1 . .
    C C25 0.5009(3) 0.9905(2) 0.67056(18) 0.0478(6) Uani d . 1 1 . .
    N N1 0.8388(2) 0.38241(18) 0.84706(13) 0.0383(4) Uani d . 1 1 . .
    O O1 0.9772(2) 0.16411(16) 0.78521(13) 0.0539(5) Uani d . 1 1 . .
    O O2 0.7943(2) 0.37100(18) 0.68385(12) 0.0480(4) Uani d . 1 1 . .
    O O3 0.5763(2) 0.6893(2) 1.04911(13) 0.0545(5) Uani d D 1 1 . .
    O O4 0.3634(3) 0.9274(2) 0.98621(16) 0.0726(6) Uani d U 1 1 . .
    S S1 0.92029(7) 0.31431(6) 0.75094(4) 0.03877(15) Uani d . 1 1 . .
    Cl Cl1 0.16251(12) 1.19156(9) 0.48058(6) 0.0826(3) Uani d . 1 1 . .
    Cl Cl2 0.66928(11) 1.03092(8) 0.71005(7) 0.0781(3) Uani d . 1 1 . .
    H H3A 0.512(4) 0.7704(18) 1.047(2) 0.084(11) Uiso d D 1 1 . .
loop_
    _atom_site_aniso_label
    _atom_site_aniso_U_11
    _atom_site_aniso_U_22
    _atom_site_aniso_U_33
    _atom_site_aniso_U_12
    _atom_site_aniso_U_13
    _atom_site_aniso_U_23
    C1 0.0343(11) 0.0338(10) 0.0355(12) -0.0022(9) -0.0034(9) -0.0143(9)
    C2 0.0419(13) 0.0501(14) 0.0455(14) -0.0059(11) -0.0096(11) -0.0059(11)
    C3 0.0609(17) 0.0609(16) 0.0473(15) -0.0190(14) -0.0006(13) -0.0007(12)
    C4 0.0466(15) 0.0690(17) 0.0585(17) -0.0252(13) 0.0080(12) -0.0257(14)
    C5 0.0367(13) 0.0736(18) 0.0516(16) -0.0115(12) -0.0065(11) -0.0229(13)
    C6 0.0376(12) 0.0531(14) 0.0401(13) -0.0060(11) -0.0060(10) -0.0093(11)
    C7 0.0346(11) 0.0329(11) 0.0424(13) -0.0066(9) 0.0005(9) -0.0035(9)
    C8 0.0454(14) 0.0340(12) 0.0541(15) -0.0009(10) 0.0008(11) -0.0024(11)
    C9 0.0464(14) 0.0433(13) 0.0551(16) -0.0019(11) -0.0061(12) 0.0055(12)
    C10 0.0512(15) 0.0641(17) 0.0435(14) -0.0102(13) -0.0095(12) 0.0017(13)
    C11 0.0479(14) 0.0527(14) 0.0409(14) -0.0082(11) -0.0015(11) -0.0082(11)
    C12 0.0344(11) 0.0346(11) 0.0404(12) -0.0089(9) 0.0014(9) -0.0047(9)
    C13 0.0333(11) 0.0311(10) 0.0380(12) -0.0068(8) -0.0012(9) -0.0058(9)
    C14 0.0378(12) 0.0394(12) 0.0401(12) -0.0083(9) -0.0018(10) -0.0134(10)
    C15 0.0358(12) 0.0334(11) 0.0503(14) -0.0030(9) -0.0047(10) -0.0119(10)
    C16 0.0381(12) 0.0313(11) 0.0454(13) -0.0041(9) -0.0075(10) -0.0066(9)
    C17 0.0416(12) 0.0350(11) 0.0392(12) -0.0055(9) -0.0039(10) -0.0091(9)
    C18 0.0320(11) 0.0286(10) 0.0418(12) -0.0059(8) 0.0001(9) -0.0070(9)
    C19 0.0362(12) 0.0467(13) 0.0581(13) 0.0058(10) -0.0078(11) -0.0156(11)
    C20 0.0405(12) 0.0339(11) 0.0467(13) -0.0007(9) -0.0088(10) -0.0090(10)
    C21 0.0489(14) 0.0408(13) 0.0574(16) -0.0077(11) -0.0114(12) -0.0052(11)
    C22 0.0556(16) 0.0552(16) 0.0614(17) -0.0051(13) -0.0195(13) -0.0109(13)
    C23 0.0593(16) 0.0433(14) 0.0470(15) 0.0084(12) -0.0148(12) -0.0099(11)
    C24 0.0685(18) 0.0326(12) 0.0525(15) -0.0043(12) -0.0093(13) -0.0040(11)
    C25 0.0506(14) 0.0362(12) 0.0555(15) -0.0057(11) -0.0125(12) -0.0085(11)
    N1 0.0386(10) 0.0305(9) 0.0398(10) -0.0009(8) -0.0004(8) -0.0074(8)
    O1 0.0599(11) 0.0312(8) 0.0680(12) -0.0069(8) 0.0004(9) -0.0150(8)
    O2 0.0350(8) 0.0574(10) 0.0583(11) -0.0074(7) -0.0119(8) -0.0239(8)
    O3 0.0574(11) 0.0555(11) 0.0474(10) 0.0035(9) -0.0069(8) -0.0232(9)
    O4 0.0674(13) 0.0700(13) 0.0780(12) 0.0113(10) -0.0090(11) -0.0405(11)
    S1 0.0357(3) 0.0335(3) 0.0481(3) -0.0054(2) -0.0026(2) -0.0150(2)
    Cl1 0.0999(6) 0.0621(5) 0.0691(5) 0.0133(4) -0.0379(5) -0.0014(4)
    Cl2 0.0858(6) 0.0561(4) 0.1016(6) -0.0308(4) -0.0391(5) -0.0005(4)
_geom_special_details
;
 All esds (except the esd in the dihedral angle between two l.s. planes)
 are estimated using the full covariance matrix.  The cell esds are taken
 into account individually in the estimation of esds in distances, angles
 and torsion angles; correlations between esds in cell parameters are only
 used when they are defined by crystal symmetry.  An approximate (isotropic)
 treatment of cell esds is used for estimating esds involving l.s. planes.
;
loop_
    _geom_bond_atom_site_label_1
    _geom_bond_atom_site_label_2
    _geom_bond_site_symmetry_2
    _geom_bond_distance
    _geom_bond_publ_flag
    C1 C2 . 1.373(3) ?
    C1 C6 . 1.383(3) ?
    C1 S1 . 1.744(2) ?
    C2 C3 . 1.382(3) ?
    C2 H2 . 0.9300 ?
    C3 C4 . 1.370(4) ?
    C3 H3 . 0.9300 ?
    C4 C5 . 1.370(4) ?
    C4 H4 . 0.9300 ?
    C5 C6 . 1.371(3) ?
    C5 H5 . 0.9300 ?
    C6 H6 . 0.9300 ?
    C7 C8 . 1.386(3) ?
    C7 C12 . 1.392(3) ?
    C7 N1 . 1.431(3) ?
    C8 C9 . 1.371(4) ?
    C8 H8 . 0.9300 ?
    C9 C10 . 1.378(4) ?
    C9 H9 . 0.9300 ?
    C10 C11 . 1.376(3) ?
    C10 H10 . 0.9300 ?
    C11 C12 . 1.386(3) ?
    C11 H11 . 0.9300 ?
    C12 C13 . 1.439(3) ?
    C13 C18 . 1.389(3) ?
    C13 C14 . 1.390(3) ?
    C14 O3 . 1.340(3) ?
    C14 C15 . 1.401(3) ?
    C15 C16 . 1.411(3) ?
    C15 C19 . 1.487(3) ?
    C16 C17 . 1.380(3) ?
    C16 C20 . 1.488(3) ?
    C17 C18 . 1.391(3) ?
    C17 H17 . 0.9300 ?
    C18 N1 . 1.414(3) ?
    C19 O4 . 1.201(3) ?
    C19 H19 . 0.9300 ?
    C20 C25 . 1.383(3) ?
    C20 C21 . 1.383(3) ?
    C21 C22 . 1.378(3) ?
    C21 H21 . 0.9300 ?
    C22 C23 . 1.367(4) ?
    C22 H22 . 0.9300 ?
    C23 C24 . 1.367(4) ?
    C23 Cl1 . 1.731(2) ?
    C24 C25 . 1.379(3) ?
    C24 H24 . 0.9300 ?
    C25 Cl2 . 1.730(3) ?
    N1 S1 . 1.6557(19) ?
    O1 S1 . 1.4145(16) ?
    O2 S1 . 1.4211(17) ?
    O3 H3A . 0.826(10) ?
loop_
    _geom_angle_atom_site_label_1
    _geom_angle_atom_site_label_2
    _geom_angle_atom_site_label_3
    _geom_angle_site_symmetry_1
    _geom_angle_site_symmetry_3
    _geom_angle
    _geom_angle_publ_flag
    C2 C1 C6 . . 120.9(2) ?
    C2 C1 S1 . . 119.29(17) ?
    C6 C1 S1 . . 119.76(17) ?
    C1 C2 C3 . . 119.3(2) ?
    C1 C2 H2 . . 120.4 ?
    C3 C2 H2 . . 120.4 ?
    C4 C3 C2 . . 119.7(2) ?
    C4 C3 H3 . . 120.2 ?
    C2 C3 H3 . . 120.2 ?
    C5 C4 C3 . . 120.9(2) ?
    C5 C4 H4 . . 119.6 ?
    C3 C4 H4 . . 119.6 ?
    C4 C5 C6 . . 120.0(2) ?
    C4 C5 H5 . . 120.0 ?
    C6 C5 H5 . . 120.0 ?
    C5 C6 C1 . . 119.2(2) ?
    C5 C6 H6 . . 120.4 ?
    C1 C6 H6 . . 120.4 ?
    C8 C7 C12 . . 121.5(2) ?
    C8 C7 N1 . . 130.3(2) ?
    C12 C7 N1 . . 108.20(18) ?
    C9 C8 C7 . . 117.5(2) ?
    C9 C8 H8 . . 121.2 ?
    C7 C8 H8 . . 121.2 ?
    C8 C9 C10 . . 121.8(2) ?
    C8 C9 H9 . . 119.1 ?
    C10 C9 H9 . . 119.1 ?
    C11 C10 C9 . . 120.8(2) ?
    C11 C10 H10 . . 119.6 ?
    C9 C10 H10 . . 119.6 ?
    C10 C11 C12 . . 118.7(2) ?
    C10 C11 H11 . . 120.7 ?
    C12 C11 H11 . . 120.7 ?
    C11 C12 C7 . . 119.8(2) ?
    C11 C12 C13 . . 132.9(2) ?
    C7 C12 C13 . . 107.26(19) ?
    C18 C13 C14 . . 119.19(19) ?
    C18 C13 C12 . . 108.76(18) ?
    C14 C13 C12 . . 132.1(2) ?
    O3 C14 C13 . . 118.5(2) ?
    O3 C14 C15 . . 122.2(2) ?
    C13 C14 C15 . . 119.2(2) ?
    C14 C15 C16 . . 120.03(19) ?
    C14 C15 C19 . . 118.8(2) ?
    C16 C15 C19 . . 121.1(2) ?
    C17 C16 C15 . . 120.9(2) ?
    C17 C16 C20 . . 119.0(2) ?
    C15 C16 C20 . . 119.98(19) ?
    C16 C17 C18 . . 117.7(2) ?
    C16 C17 H17 . . 121.2 ?
    C18 C17 H17 . . 121.2 ?
    C13 C18 C17 . . 122.80(19) ?
    C13 C18 N1 . . 107.83(18) ?
    C17 C18 N1 . . 129.4(2) ?
    O4 C19 C15 . . 122.3(2) ?
    O4 C19 H19 . . 118.9 ?
    C15 C19 H19 . . 118.9 ?
    C25 C20 C21 . . 116.9(2) ?
    C25 C20 C16 . . 123.7(2) ?
    C21 C20 C16 . . 119.4(2) ?
    C22 C21 C20 . . 122.2(2) ?
    C22 C21 H21 . . 118.9 ?
    C20 C21 H21 . . 118.9 ?
    C23 C22 C21 . . 118.6(3) ?
    C23 C22 H22 . . 120.7 ?
    C21 C22 H22 . . 120.7 ?
    C22 C23 C24 . . 121.5(2) ?
    C22 C23 Cl1 . . 119.5(2) ?
    C24 C23 Cl1 . . 119.0(2) ?
    C23 C24 C25 . . 118.7(2) ?
    C23 C24 H24 . . 120.7 ?
    C25 C24 H24 . . 120.7 ?
    C24 C25 C20 . . 122.1(2) ?
    C24 C25 Cl2 . . 117.76(19) ?
    C20 C25 Cl2 . . 120.19(19) ?
    C18 N1 C7 . . 107.83(17) ?
    C18 N1 S1 . . 125.70(15) ?
    C7 N1 S1 . . 125.35(14) ?
    C14 O3 H3A . . 106(2) ?
    O1 S1 O2 . . 120.49(11) ?
    O1 S1 N1 . . 106.41(10) ?
    O2 S1 N1 . . 106.55(10) ?
    O1 S1 C1 . . 108.93(10) ?
    O2 S1 C1 . . 108.09(10) ?
    N1 S1 C1 . . 105.36(10) ?
loop_
    _geom_torsion_atom_site_label_1
    _geom_torsion_atom_site_label_2
    _geom_torsion_atom_site_label_3
    _geom_torsion_atom_site_label_4
    _geom_torsion_site_symmetry_1
    _geom_torsion_site_symmetry_2
    _geom_torsion_site_symmetry_3
    _geom_torsion_site_symmetry_4
    _geom_torsion
    _geom_torsion_publ_flag
    C6 C1 C2 C3 . . . . 0.8(4) ?
    S1 C1 C2 C3 . . . . -177.4(2) ?
    C1 C2 C3 C4 . . . . -0.7(4) ?
    C2 C3 C4 C5 . . . . 0.0(4) ?
    C3 C4 C5 C6 . . . . 0.6(4) ?
    C4 C5 C6 C1 . . . . -0.6(4) ?
    C2 C1 C6 C5 . . . . -0.1(3) ?
    S1 C1 C6 C5 . . . . 177.99(18) ?
    C12 C7 C8 C9 . . . . -1.6(3) ?
    N1 C7 C8 C9 . . . . 178.3(2) ?
    C7 C8 C9 C10 . . . . 0.6(4) ?
    C8 C9 C10 C11 . . . . 1.1(4) ?
    C9 C10 C11 C12 . . . . -1.8(4) ?
    C10 C11 C12 C7 . . . . 0.9(3) ?
    C10 C11 C12 C13 . . . . -176.5(2) ?
    C8 C7 C12 C11 . . . . 0.8(3) ?
    N1 C7 C12 C11 . . . . -179.09(19) ?
    C8 C7 C12 C13 . . . . 178.8(2) ?
    N1 C7 C12 C13 . . . . -1.1(2) ?
    C11 C12 C13 C18 . . . . 176.4(2) ?
    C7 C12 C13 C18 . . . . -1.2(2) ?
    C11 C12 C13 C14 . . . . -3.0(4) ?
    C7 C12 C13 C14 . . . . 179.4(2) ?
    C18 C13 C14 O3 . . . . 177.4(2) ?
    C12 C13 C14 O3 . . . . -3.2(4) ?
    C18 C13 C14 C15 . . . . -1.6(3) ?
    C12 C13 C14 C15 . . . . 177.8(2) ?
    O3 C14 C15 C16 . . . . 179.6(2) ?
    C13 C14 C15 C16 . . . . -1.4(3) ?
    O3 C14 C15 C19 . . . . -2.6(3) ?
    C13 C14 C15 C19 . . . . 176.4(2) ?
    C14 C15 C16 C17 . . . . 2.9(3) ?
    C19 C15 C16 C17 . . . . -174.9(2) ?
    C14 C15 C16 C20 . . . . -179.7(2) ?
    C19 C15 C16 C20 . . . . 2.5(3) ?
    C15 C16 C17 C18 . . . . -1.2(3) ?
    C20 C16 C17 C18 . . . . -178.66(19) ?
    C14 C13 C18 C17 . . . . 3.4(3) ?
    C12 C13 C18 C17 . . . . -176.1(2) ?
    C14 C13 C18 N1 . . . . -177.47(19) ?
    C12 C13 C18 N1 . . . . 3.0(2) ?
    C16 C17 C18 C13 . . . . -2.0(3) ?
    C16 C17 C18 N1 . . . . 179.1(2) ?
    C14 C15 C19 O4 . . . . 1.2(4) ?
    C16 C15 C19 O4 . . . . 179.0(2) ?
    C17 C16 C20 C25 . . . . -111.3(3) ?
    C15 C16 C20 C25 . . . . 71.2(3) ?
    C17 C16 C20 C21 . . . . 69.8(3) ?
    C15 C16 C20 C21 . . . . -107.7(3) ?
    C25 C20 C21 C22 . . . . -2.0(4) ?
    C16 C20 C21 C22 . . . . 176.9(2) ?
    C20 C21 C22 C23 . . . . 0.4(4) ?
    C21 C22 C23 C24 . . . . 1.4(4) ?
    C21 C22 C23 Cl1 . . . . -178.6(2) ?
    C22 C23 C24 C25 . . . . -1.3(4) ?
    Cl1 C23 C24 C25 . . . . 178.6(2) ?
    C23 C24 C25 C20 . . . . -0.5(4) ?
    C23 C24 C25 Cl2 . . . . 179.5(2) ?
    C21 C20 C25 C24 . . . . 2.1(4) ?
    C16 C20 C25 C24 . . . . -176.8(2) ?
    C21 C20 C25 Cl2 . . . . -177.94(19) ?
    C16 C20 C25 Cl2 . . . . 3.2(3) ?
    C13 C18 N1 C7 . . . . -3.7(2) ?
    C17 C18 N1 C7 . . . . 175.4(2) ?
    C13 C18 N1 S1 . . . . -172.07(15) ?
    C17 C18 N1 S1 . . . . 7.0(3) ?
    C8 C7 N1 C18 . . . . -176.9(2) ?
    C12 C7 N1 C18 . . . . 3.0(2) ?
    C8 C7 N1 S1 . . . . -8.5(3) ?
    C12 C7 N1 S1 . . . . 171.39(15) ?
    C18 N1 S1 O1 . . . . -162.99(18) ?
    C7 N1 S1 O1 . . . . 30.6(2) ?
    C18 N1 S1 O2 . . . . -33.2(2) ?
    C7 N1 S1 O2 . . . . 160.35(17) ?
    C18 N1 S1 C1 . . . . 81.44(19) ?
    C7 N1 S1 C1 . . . . -84.97(19) ?
    C2 C1 S1 O1 . . . . 135.88(19) ?
    C6 C1 S1 O1 . . . . -42.3(2) ?
    C2 C1 S1 O2 . . . . 3.3(2) ?
    C6 C1 S1 O2 . . . . -174.85(17) ?
    C2 C1 S1 N1 . . . . -110.30(19) ?
    C6 C1 S1 N1 . . . . 71.55(19) ?
loop_
    _geom_hbond_atom_site_label_D
    _geom_hbond_atom_site_label_H
    _geom_hbond_atom_site_label_A
    _geom_hbond_site_symmetry_A
    _geom_hbond_distance_DH
    _geom_hbond_distance_HA
    _geom_hbond_distance_DA
    _geom_hbond_angle_DHA
    _geom_hbond_publ_flag
    O3 H3A O4 . 0.826(10) 1.810(18) 2.563(3) 151(3) y
    C2 H2 Cl1 2_676 0.93 2.81 3.412(2) 123 y
    C5 H5 O2 1_655 0.93 2.49 3.184(3) 131 y
_iucr_refine_instructions_details
;
TITL I in P-1
CELL  0.71073   8.0688   9.9086  14.4041   75.297   80.604   74.306
ZERR     2.00   0.0004   0.0005   0.0008    0.003    0.002    0.003
LATT   1
SFAC  C    H    N    O    S    CL
UNIT  50   30   2    8    2    4
MERG   2
OMIT     0   0   1
DFIX     0.820   0.010 O3 H3A
DELU 0.001 O4 C19
FMAP   2
PLAN   20
SIZE     0.18   0.24   0.28
ACTA    50.00
BOND   $H
CONF
HTAB O3 O4
HTAB C2 CL1_$1
EQIV $1 1-x,2-y,1-z
HTAB C5 O2_$2
EQIV $2  1+x,y,z
L.S.   4
TEMP    22.00
WGHT    0.039500    0.693500
FVAR       0.16736
C1    1    1.099744    0.384986    0.703080    11.00000    0.03426    0.03380 =
         0.03547   -0.01434   -0.00339   -0.00223
C2    1    1.094028    0.483972    0.616736    11.00000    0.04185    0.05015 =
         0.04548   -0.00593   -0.00964   -0.00588
AFIX  43
H2    2    0.993858    0.515944    0.585432    11.00000   -1.20000
AFIX   0
C3    1    1.238793    0.535551    0.576874    11.00000    0.06087    0.06092 =
         0.04728   -0.00069   -0.00060   -0.01897
AFIX  43
H3    2    1.237112    0.601823    0.518097    11.00000   -1.20000
AFIX   0
C4    1    1.384804    0.488574    0.624375    11.00000    0.04660    0.06897 =
         0.05846   -0.02568    0.00799   -0.02519
AFIX  43
H4    2    1.482095    0.523393    0.597449    11.00000   -1.20000
AFIX   0
C5    1    1.389345    0.390966    0.711028    11.00000    0.03674    0.07364 =
         0.05156   -0.02287   -0.00648   -0.01148
AFIX  43
H5    2    1.488896    0.360711    0.742818    11.00000   -1.20000
AFIX   0
C6    1    1.247179    0.337871    0.750897    11.00000    0.03761    0.05313 =
         0.04006   -0.00932   -0.00596   -0.00602
AFIX  43
H6    2    1.249908    0.270959    0.809409    11.00000   -1.20000
AFIX   0
C7    1    0.894904    0.324554    0.941448    11.00000    0.03460    0.03294 =
         0.04241   -0.00353    0.00052   -0.00660
C8    1    1.008644    0.196135    0.977646    11.00000    0.04538    0.03403 =
         0.05413   -0.00236    0.00080   -0.00094
AFIX  43
H8    2    1.060439    0.129991    0.939546    11.00000   -1.20000
AFIX   0
C9    1    1.041941    0.170270    1.071747    11.00000    0.04637    0.04330 =
         0.05512    0.00551   -0.00609   -0.00188
AFIX  43
H9    2    1.118725    0.085282    1.097510    11.00000   -1.20000
AFIX   0
C10   1    0.964651    0.266860    1.129159    11.00000    0.05119    0.06413 =
         0.04349    0.00175   -0.00946   -0.01016
AFIX  43
H10   2    0.991472    0.246791    1.192385    11.00000   -1.20000
AFIX   0
C11   1    0.848258    0.392652    1.094021    11.00000    0.04786    0.05266 =
         0.04086   -0.00822   -0.00149   -0.00815
AFIX  43
H11   2    0.793789    0.456462    1.133396    11.00000   -1.20000
AFIX   0
C12   1    0.813817    0.422364    0.998815    11.00000    0.03440    0.03460 =
         0.04041   -0.00466    0.00141   -0.00894
C13   1    0.708538    0.543894    0.939084    11.00000    0.03334    0.03105 =
         0.03802   -0.00583   -0.00116   -0.00685
C14   1    0.599867    0.670837    0.958495    11.00000    0.03775    0.03936 =
         0.04010   -0.01336   -0.00178   -0.00827
C15   1    0.516899    0.773895    0.883527    11.00000    0.03577    0.03344 =
         0.05035   -0.01192   -0.00467   -0.00303
C16   1    0.547077    0.749674    0.789178    11.00000    0.03814    0.03128 =
         0.04543   -0.00658   -0.00752   -0.00411
C17   1    0.651897    0.622446    0.769912    11.00000    0.04164    0.03499 =
         0.03917   -0.00907   -0.00386   -0.00550
AFIX  43
H17   2    0.670376    0.605401    0.708021    11.00000   -1.20000
AFIX   0
C18   1    0.728931    0.520607    0.846300    11.00000    0.03202    0.02865 =
         0.04180   -0.00696    0.00009   -0.00586
C19   1    0.392907    0.905420    0.906199    11.00000    0.03622    0.04673 =
         0.05811   -0.01563   -0.00780    0.00581
AFIX  43
H19   2    0.336189    0.973028    0.856693    11.00000   -1.20000
AFIX   0
C20   1    0.459588    0.859568    0.709518    11.00000    0.04047    0.03392 =
         0.04673   -0.00903   -0.00880   -0.00073
C21   1    0.327114    0.833021    0.672137    11.00000    0.04886    0.04082 =
         0.05739   -0.00524   -0.01139   -0.00774
AFIX  43
H21   2    0.298805    0.744685    0.695407    11.00000   -1.20000
AFIX   0
C22   1    0.235714    0.933164    0.601551    11.00000    0.05557    0.05520 =
         0.06135   -0.01094   -0.01950   -0.00505
AFIX  43
H22   2    0.146696    0.913182    0.577719    11.00000   -1.20000
AFIX   0
C23   1    0.278621    1.062475    0.567296    11.00000    0.05925    0.04326 =
         0.04699   -0.00991   -0.01478    0.00837
C24   1    0.411376    1.092648    0.600020    11.00000    0.06850    0.03262 =
         0.05247   -0.00402   -0.00925   -0.00429
AFIX  43
H24   2    0.440717    1.180341    0.575181    11.00000   -1.20000
AFIX   0
C25   1    0.500909    0.990540    0.670563    11.00000    0.05060    0.03620 =
         0.05548   -0.00855   -0.01246   -0.00567
N1    3    0.838845    0.382405    0.847057    11.00000    0.03858    0.03051 =
         0.03977   -0.00736   -0.00036   -0.00090
O1    4    0.977225    0.164112    0.785210    11.00000    0.05985    0.03125 =
         0.06799   -0.01499    0.00037   -0.00685
O2    4    0.794276    0.371002    0.683852    11.00000    0.03501    0.05736 =
         0.05834   -0.02391   -0.01194   -0.00735
O3    4    0.576266    0.689331    1.049112    11.00000    0.05741    0.05552 =
         0.04742   -0.02321   -0.00692    0.00346
O4    4    0.363426    0.927415    0.986206    11.00000    0.06738    0.06998 =
         0.07797   -0.04052   -0.00900    0.01128
S1    5    0.920293    0.314309    0.750938    11.00000    0.03574    0.03353 =
         0.04807   -0.01497   -0.00264   -0.00541
CL1   6    0.162510    1.191564    0.480577    11.00000    0.09986    0.06214 =
         0.06905   -0.00143   -0.03788    0.01328
CL2   6    0.669285    1.030925    0.710052    11.00000    0.08579    0.05614 =
         0.10165   -0.00046   -0.03909   -0.03079
H3A   2    0.512241    0.770363    1.047252    11.00000    0.08447
HKLF 4
REM  BMR in P-1
REM R1 =  0.0480 for   3582 Fo > 4sig(Fo)  and  0.1113 for all   6221 data
REM    302 parameters refined using      2 restraints
END
WGHT      0.0395      0.6935
REM Highest difference peak  0.437,  deepest hole -0.477,  1-sigma level  0.055
Q1    1   0.2446  1.2374  0.4776  11.00000  0.05    0.44
Q2    1   0.4189  0.9628  0.8938  11.00000  0.05    0.40
Q3    1   0.3395  0.9067  0.8982  11.00000  0.05    0.32
Q4    1   0.4346  0.8717  0.9138  11.00000  0.05    0.29
Q5    1   0.8276  0.4456  0.6651  11.00000  0.05    0.27
Q6    1   1.1163  0.3998  0.6483  11.00000  0.05    0.24
Q7    1   0.1011  1.1558  0.5377  11.00000  0.05    0.24
Q8    1   1.0122  0.1797  0.8366  11.00000  0.05    0.24
Q9    1   0.8905  0.4459  0.8419  11.00000  0.05    0.23
Q10   1   0.1761  1.1380  0.4428  11.00000  0.05    0.23
Q11   1   1.0663  0.4612  0.6823  11.00000  0.05    0.23
Q12   1   0.6620  1.0971  0.6582  11.00000  0.05    0.22
Q13   1   0.5347  0.7789  0.8369  11.00000  0.05    0.22
Q14   1   1.1610  0.3648  0.7125  11.00000  0.05    0.22
Q15   1   0.8729  0.3863  0.9729  11.00000  0.05    0.22
Q16   1   1.0550  0.2608  0.8080  11.00000  0.05    0.22
Q17   1   0.8983  0.3673  0.8933  11.00000  0.05    0.22
Q18   1   0.6938  0.5533  0.7990  11.00000  0.05    0.21
Q19   1   0.8241  0.3809  1.0524  11.00000  0.05    0.21
Q20   1   0.6547  1.0169  0.6166  11.00000  0.05    0.21
;
