# Supplementary material for: Crystal structure of 2-(2,4-di­chloro­phen­yl)-4-hydroxy-9-phenyl­sulfonyl-9H-carbazole-3-carbaldehyde
Source: Acta Crystallogr Sect E Struct Rep Online. 2014 Nov 8;70(Pt 12):466–8. doi: 10.1107/S1600536814024064 (PMC4257421; doi:10.1107/S1600536814024064)
Supplement: Supplementary file 2 [file e-70-00466-Isup2.hkl]

#
# h,k,l, Fc-squared, Fo-squared, sigma(Fo-squared) and status flag
#
data_I
_shelx_title ' BMR in P-1'
_shelx_refln_list_code          4
_shelx_F_calc_maximum      187.45
_exptl_crystal_F_000       508.00
_reflns_d_resolution_high  0.6801
 
loop_
 _symmetry_equiv_pos_as_xyz
 'x, y, z'
 '-x, -y, -z'
 
_cell_length_a     8.0688
_cell_length_b     9.9086
_cell_length_c    14.4041
_cell_angle_alpha  75.297
_cell_angle_beta   80.604
_cell_angle_gamma  74.306
 
_shelx_F_squared_multiplier     1.000
 
loop_
 _refln_index_h
 _refln_index_k
 _refln_index_l
 _refln_F_squared_calc
 _refln_F_squared_meas
 _refln_F_squared_sigma
 _refln_observed_status
   1   0   0       11.88       16.21      0.51 o
   2   0   0        1.78        2.16      0.55 o
   3   0   0       84.51       77.12      1.80 o
   4   0   0      228.33      212.17      3.94 o
   5   0   0        1.52        0.09      1.55 o
   6   0   0        8.81       10.54      2.38 o
   7   0   0       49.35       47.39      3.82 o
   8   0   0        0.43       -2.67      2.67 o
   9   0   0        9.62        3.25      4.84 o
  10   0   0       14.92        7.63      6.86 o
  -9   1   0       52.32       60.16      8.84 o
  -8   1   0       75.99       98.64      9.94 o
  -7   1   0        0.60        3.44      2.64 o
  -6   1   0       94.64       93.34      4.21 o
  -5   1   0        0.15        0.64      1.61 o
  -4   1   0      347.73      308.89      5.20 o
  -3   1   0     1003.68     1032.11      7.70 o
  -2   1   0      186.99      158.21      1.68 o
  -1   1   0     2534.29     2593.57     11.35 o
   0   1   0      331.79      269.88      6.23 o
   1   1   0     2483.46     2511.42     12.62 o
   2   1   0     4725.15     4886.45     21.45 o
   3   1   0     1037.81     1030.64      9.10 o
   4   1   0     1411.06     1438.23     12.00 o
   5   1   0       12.74        8.00      1.83 o
   6   1   0      804.64      797.43     12.96 o
   7   1   0       14.38        8.18      2.82 o
   8   1   0       48.27       53.59      5.67 o
   9   1   0        5.30        1.12      3.47 o
  10   1   0       24.06       18.57     10.15 o
  11   1   0       27.34      -25.70     25.70 o
  -9   2   0       51.07       35.79     12.83 o
  -8   2   0       34.40       33.57      5.45 o
  -7   2   0       48.69       54.27      5.77 o
  -6   2   0        5.40        4.85      2.46 o
  -5   2   0       31.29       31.31      2.80 o
  -4   2   0      276.75      309.84      4.27 o
  -3   2   0      232.41      199.21      2.67 o
  -2   2   0     1228.93     1276.91      8.33 o
  -1   2   0     2425.23     2411.56     11.60 o
   0   2   0        5.88       11.48      0.45 o
   1   2   0     2996.24     2930.35     13.84 o
   2   2   0    35138.88    34749.79    171.77 o
   3   2   0     1152.90     1176.42      9.83 o
   4   2   0      106.88      119.97      3.53 o
   5   2   0       62.69       55.41      2.99 o
   6   2   0       22.85       23.94      3.00 o
   7   2   0       65.68       64.43      4.78 o
   8   2   0       24.19       15.60      3.54 o
   9   2   0        6.93        5.76      3.78 o
  10   2   0       21.56       14.61      9.57 o
  -9   3   0        6.32       -0.26      7.94 o
  -8   3   0        1.65       -1.80      8.61 o
  -7   3   0      451.25      526.47     24.59 o
  -6   3   0      281.27      300.90      9.25 o
  -5   3   0        0.23       -1.52      1.80 o
  -4   3   0      185.52      185.84      2.86 o
  -3   3   0       28.52       20.91      1.39 o
  -2   3   0       70.89       85.57      1.86 o
  -1   3   0     3001.78     3047.15     15.99 o
   0   3   0      364.67      330.52      2.38 o
   1   3   0      246.53      243.73      2.21 o
   2   3   0      133.39      161.86      2.52 o
   3   3   0      214.60      236.01      3.87 o
   4   3   0     4267.79     4430.15     30.53 o
   5   3   0      587.93      585.06      8.14 o
   6   3   0       81.63       88.25      4.07 o
   7   3   0        4.76        1.45      2.74 o
   8   3   0       41.68       39.85      4.38 o
   9   3   0       36.89       36.81      7.04 o
  10   3   0        8.58        6.09      5.50 o
  -9   4   0        1.41        6.20      5.05 o
  -8   4   0       30.56       33.12      8.99 o
  -7   4   0        6.28        5.15      4.73 o
  -6   4   0        0.27        1.29      3.29 o
  -5   4   0       74.00       66.46      4.41 o
  -4   4   0       25.97       25.55      1.62 o
  -3   4   0      135.16      128.84      2.77 o
  -2   4   0      280.02      243.89      2.93 o
  -1   4   0     2070.41     2081.87     10.21 o
   0   4   0      184.35      208.57      1.97 o
   1   4   0      155.94      128.20      2.02 o
   2   4   0      947.36      928.92      6.98 o
   3   4   0     1405.17     1405.09     11.44 o
   4   4   0     2739.04     2857.03     20.89 o
   5   4   0      676.22      720.07      8.52 o
   6   4   0       11.07        8.75      2.30 o
   7   4   0        2.18        1.03      2.69 o
   8   4   0       46.59       44.32      4.35 o
   9   4   0       18.86       16.22      4.20 o
  10   4   0       21.83       25.71      5.86 o
  11   4   0        0.87        0.87      7.71 o
  -8   5   0        1.31        2.53      4.47 o
  -7   5   0       32.25       21.22      6.55 o
  -6   5   0      252.85      268.94      9.00 o
  -5   5   0      215.71      229.67      6.96 o
  -4   5   0       28.22       27.41      2.85 o
  -3   5   0      133.76      132.54      2.42 o
  -2   5   0        3.96        6.86      0.78 o
  -1   5   0       18.19       26.26      1.51 o
   0   5   0       72.53       68.74      1.35 o
   1   5   0      309.00      296.98      3.45 o
   2   5   0      912.00      787.25      6.01 o
   3   5   0      429.53      451.93      5.30 o
   4   5   0       68.25       64.16      2.58 o
   5   5   0       45.13       46.33      2.86 o
   6   5   0     2588.66     2728.28     23.42 o
   7   5   0        0.40        1.56      2.52 o
   8   5   0        1.77       -0.91      3.11 o
   9   5   0       27.25       20.78      4.51 o
  10   5   0        9.58       11.46      5.81 o
  -8   6   0       24.28       24.96      5.26 o
  -7   6   0        8.58        2.05      6.72 o
  -6   6   0        8.91       18.44      3.94 o
  -5   6   0       11.67       10.80      2.94 o
  -4   6   0       10.32        6.93      3.07 o
  -3   6   0      310.98      290.87      5.56 o
  -2   6   0      666.95      663.20      5.76 o
  -1   6   0      210.71      202.94      2.78 o
   0   6   0      804.36      771.22      5.88 o
   1   6   0      670.33      648.52      5.67 o
   2   6   0       73.48       59.61      2.27 o
   3   6   0       24.57       26.53      1.70 o
   4   6   0        3.48        3.63      1.33 o
   5   6   0      515.03      517.57      8.03 o
   6   6   0       65.01       86.61      4.82 o
   7   6   0        0.26       -2.38      2.62 o
   8   6   0       29.37       25.55      3.91 o
   9   6   0        0.04       -3.88      3.88 o
  10   6   0       19.28       11.41      4.79 o
  -7   7   0        0.93       -8.94     21.06 o
  -6   7   0        3.38       -3.52      4.28 o
  -5   7   0       56.04       47.12      5.40 o
  -4   7   0      139.46      131.02      6.84 o
  -3   7   0       96.19      111.64      6.40 o
  -2   7   0      290.70      304.33      4.68 o
  -1   7   0       18.05       14.95      1.19 o
   0   7   0      165.62      169.22      2.89 o
   1   7   0        8.95        4.98      0.99 o
   2   7   0       26.40       27.27      1.64 o
   3   7   0      320.17      300.52      4.96 o
   4   7   0      784.29      786.28      9.08 o
   5   7   0       33.72       27.07      2.66 o
   6   7   0        6.53        2.97      2.53 o
   7   7   0        0.00        1.84      2.82 o
   8   7   0      544.42      658.57     35.73 o
   9   7   0        6.06       14.31      4.42 o
  10   7   0        0.03       -4.54      4.54 o
  -6   8   0       58.33       39.61     20.17 o
  -5   8   0        1.20       -6.60      6.60 o
  -4   8   0        8.02        7.69      6.00 o
  -3   8   0       11.46        5.46      5.25 o
  -2   8   0       40.20       47.51      4.97 o
  -1   8   0      815.20      776.59      9.31 o
   0   8   0      176.25      172.89      3.92 o
   1   8   0        0.07       -1.22      1.52 o
   2   8   0       69.70       70.27      3.95 o
   3   8   0       71.03       65.96      4.36 o
   4   8   0       50.20       56.16      3.57 o
   5   8   0        2.51       -2.18      2.18 o
   6   8   0       20.21       15.20      3.83 o
   7   8   0       86.07       90.46      6.71 o
   8   8   0       32.62       27.02      4.84 o
   9   8   0        0.70       -2.59      4.86 o
  10   8   0        6.07      -11.42     11.42 o
  -5   9   0        0.73        3.32     19.10 o
  -4   9   0       91.47       94.25     16.42 o
  -3   9   0        0.57       -3.35      5.19 o
  -2   9   0       75.53       84.04      6.62 o
  -1   9   0       58.89       55.65      4.79 o
   0   9   0       38.44       39.86      2.99 o
   1   9   0       34.29       23.98      2.47 o
   2   9   0        8.39        7.98      2.35 o
   3   9   0      169.31      182.31      5.49 o
   4   9   0        9.34        8.33      2.69 o
   5   9   0      130.59      130.40      7.66 o
   6   9   0       30.15       36.95      4.41 o
   7   9   0       25.20       18.89      4.47 o
   8   9   0        3.13       -0.67      4.14 o
   9   9   0        2.90       -3.27      8.51 o
  -4  10   0      203.62      235.61     29.95 o
  -3  10   0       85.56       84.41     10.41 o
  -2  10   0        1.31       -3.60      3.60 o
  -1  10   0        1.09       -3.12      4.28 o
   0  10   0       39.60       36.46      5.31 o
   1  10   0      214.93      230.03      8.11 o
   2  10   0       65.86       66.24      3.86 o
   3  10   0        2.11        6.44      2.67 o
   4  10   0       14.57       12.44      3.07 o
   5  10   0        0.80        4.82      3.29 o
   6  10   0       39.86       41.04      4.75 o
   7  10   0        8.92        3.50      4.72 o
   8  10   0        9.62        1.83      4.85 o
   9  10   0       43.53       -9.28     12.85 o
  -3  11   0        6.95       -2.00      7.94 o
  -2  11   0        6.51       -1.26      5.95 o
  -1  11   0        0.11       -3.86      3.86 o
   0  11   0        5.80        5.26      3.88 o
   1  11   0        2.94        3.95      3.71 o
   2  11   0       28.24       28.99      4.47 o
   3  11   0        0.58        2.41      2.71 o
   4  11   0       18.05       25.21      3.88 o
   5  11   0       26.81       27.02      4.10 o
   6  11   0       10.41        8.60      4.54 o
   7  11   0       41.88       46.34      5.80 o
   8  11   0        0.78        8.93     11.78 o
   9  11   0        0.15        2.14     10.00 o
  -2  12   0      107.31      187.07     23.56 o
  -1  12   0        0.27       -4.26      4.26 o
   0  12   0        4.52       -0.79      4.12 o
   1  12   0        0.23       -1.89      3.89 o
   2  12   0        5.92        8.85      4.54 o
   3  12   0       27.95       32.08      4.93 o
   4  12   0        1.16        3.30      3.59 o
   5  12   0        0.02       -0.04      3.75 o
   6  12   0       12.27        4.35      5.12 o
   7  12   0        0.55        2.50     13.21 o
   8  12   0        2.36        2.50     12.50 o
  -1  13   0        0.15       -7.50     14.64 o
   0  13   0       40.16       43.55     18.56 o
   1  13   0        1.66        0.83      6.11 o
   2  13   0       22.96       20.58      7.31 o
   3  13   0        1.29       -2.98      7.39 o
   4  13   0       31.45       30.82     16.42 o
   5  13   0       47.69       59.78     14.01 o
   6  13   0       10.41       13.92     14.99 o
   2  14   0        1.98      -11.78     14.28 o
   3  14   0        7.07       -6.43     14.28 o
   4  14   0       28.72       32.13     16.42 o
  -6 -13   1        3.31       25.70     17.14 o
  -5 -13   1        1.38        3.93     14.64 o
  -4 -13   1        1.33        4.49     12.14 o
  -3 -13   1        1.94       -7.52      7.52 o
  -2 -13   1        6.41        9.48      9.10 o
  -1 -13   1        2.53       14.67      9.83 o
   0 -13   1        0.36      -12.85     14.99 o
   1 -13   1       12.11       -4.64     15.35 o
  -8 -12   1        0.06        3.93     11.42 o
  -7 -12   1       22.59       34.99     14.64 o
  -6 -12   1       31.15       33.22      6.60 o
  -5 -12   1       41.68       37.49      5.53 o
  -4 -12   1       79.03       86.26     10.62 o
  -3 -12   1        0.16        0.40      4.74 o
  -2 -12   1       47.09       48.54      5.99 o
  -1 -12   1       28.38       23.04      5.36 o
   0 -12   1       14.46       13.28      4.94 o
   1 -12   1       80.09       77.77      7.85 o
   2 -12   1        2.42       -1.79     16.07 o
   3 -12   1       13.38      -17.49     17.49 o
  -9 -11   1        0.10       -1.79     11.07 o
  -8 -11   1       31.29        6.00     32.67 o
  -7 -11   1       10.19        5.36      5.42 o
  -6 -11   1        0.10        2.84      3.98 o
  -5 -11   1        1.09        0.48      3.42 o
  -4 -11   1        0.53        1.31      3.17 o
  -3 -11   1       16.93       18.35      3.13 o
  -2 -11   1        1.01       -0.53      3.54 o
  -1 -11   1        0.14       -1.31      3.58 o
   0 -11   1       58.19       67.16      7.67 o
   1 -11   1        8.57        7.47      4.40 o
   2 -11   1        3.39        1.43      5.50 o
   3 -11   1       70.67       73.86     32.31 o
  -9 -10   1        1.91        6.78     11.07 o
  -8 -10   1        0.14       -1.72      4.89 o
  -7 -10   1        7.00        1.83      3.95 o
  -6 -10   1        6.57        4.47      3.62 o
  -5 -10   1      173.81      215.60      7.64 o
  -4 -10   1       80.65       79.69      5.06 o
  -3 -10   1      254.36      258.30      6.67 o
  -2 -10   1      200.97      196.94      5.46 o
  -1 -10   1        3.56        9.19      3.40 o
   0 -10   1       62.59       71.32      7.63 o
   1 -10   1        2.39        3.34      3.85 o
   2 -10   1        8.80        4.74      4.03 o
   3 -10   1        3.73       -3.17      5.06 o
   4 -10   1        1.18        9.83      7.00 o
  -9  -9   1        9.73       -2.74      8.57 o
  -8  -9   1        6.98        6.46      4.80 o
  -7  -9   1       34.50       32.33      4.87 o
  -6  -9   1      155.21      188.17      7.55 o
  -5  -9   1       14.47       10.98      3.29 o
  -4  -9   1       54.57       40.15      3.57 o
  -3  -9   1       31.34       35.05      3.25 o
  -2  -9   1      117.01      130.70      4.67 o
  -1  -9   1      151.01      145.74      4.12 o
   0  -9   1      145.05      146.32      6.56 o
   1  -9   1       43.55       45.54      4.65 o
   2  -9   1       17.63       18.17      4.36 o
   3  -9   1       65.14       83.52     14.72 o
   4  -9   1       31.81       21.36     10.71 o
   5  -9   1      112.31       93.18     27.49 o
 -10  -8   1        9.52      -12.14     12.14 o
  -9  -8   1       19.87       -1.35      5.41 o
  -8  -8   1       15.65       12.02      4.35 o
  -7  -8   1       44.65       43.96      6.25 o
  -6  -8   1       19.20       12.06      3.75 o
  -5  -8   1        4.66       -0.43      3.22 o
  -4  -8   1      150.81      167.38      5.30 o
  -3  -8   1     1486.76     1496.76     14.62 o
  -2  -8   1      148.80      144.19      4.40 o
  -1  -8   1       36.22       38.12      2.48 o
   0  -8   1       75.87       67.84      3.08 o
   1  -8   1        6.01       13.69      3.75 o
   2  -8   1        3.19        2.09      2.71 o
   3  -8   1       47.53       45.92      5.55 o
   4  -8   1       92.25       95.54      8.18 o
   5  -8   1        0.02       -7.01     13.74 o
   6  -8   1       12.97        7.78     11.35 o
 -10  -7   1        2.87      -10.34     11.53 o
  -9  -7   1       25.24       13.05      4.73 o
  -8  -7   1       24.12       19.23      3.90 o
  -7  -7   1        0.29       -0.60      2.74 o
  -6  -7   1        8.13        4.50      2.62 o
  -5  -7   1      161.05      169.42      4.68 o
  -4  -7   1      100.37      107.67      3.69 o
  -3  -7   1      180.60      178.22      4.01 o
  -2  -7   1       10.60        5.86      1.26 o
  -1  -7   1        7.64        5.90      1.05 o
   0  -7   1      118.24      120.40      2.26 o
   1  -7   1       68.86       67.19      4.11 o
   2  -7   1     1051.90     1028.99     14.82 o
   3  -7   1      184.88      185.79      5.73 o
   4  -7   1        4.61       -0.27      2.27 o
   5  -7   1       71.70       69.85     13.03 o
   6  -7   1        4.90       -8.01      8.11 o
   7  -7   1       73.55       86.70     17.14 o
 -10  -6   1        4.90        3.12      5.65 o
  -9  -6   1       14.91       11.25      4.23 o
  -8  -6   1       63.33       40.22      4.50 o
  -7  -6   1       18.34       24.29      3.33 o
  -6  -6   1      290.31      347.90      7.31 o
  -5  -6   1        1.60        1.79      1.78 o
  -4  -6   1      140.65      151.95      3.98 o
  -3  -6   1      135.65      122.58      2.96 o
  -2  -6   1     1354.06     1292.44      8.81 o
  -1  -6   1     1216.41     1199.01      8.45 o
   0  -6   1      366.65      386.41      3.87 o
   1  -6   1      201.90      224.65      5.45 o
   2  -6   1       10.64       12.61      1.22 o
   3  -6   1        0.87       -0.12      1.42 o
   4  -6   1       10.57        3.22      2.66 o
   5  -6   1        4.78        4.36      2.58 o
   6  -6   1      129.97      154.86     13.38 o
   7  -6   1        1.44        0.90      4.79 o
   8  -6   1       31.19       33.97     13.74 o
 -10  -5   1       17.72       21.58      5.77 o
  -9  -5   1        1.92       -3.72      3.72 o
  -8  -5   1       40.36       38.79      4.69 o
  -7  -5   1       79.15       77.47      4.20 o
  -6  -5   1       46.55       53.31      3.52 o
  -5  -5   1        0.01       -1.26      1.67 o
  -4  -5   1      177.91      200.69      3.80 o
  -3  -5   1      207.96      203.64      3.68 o
  -2  -5   1      179.40      217.02      2.96 o
  -1  -5   1     1809.09     1903.98     12.39 o
   0  -5   1       50.51       73.16      1.57 o
   1  -5   1      425.29      450.65      6.92 o
   2  -5   1     1512.55     1495.43     11.07 o
   3  -5   1       48.68       48.49      1.74 o
   4  -5   1     1025.69     1035.41     12.60 o
   5  -5   1       25.74       26.22      3.73 o
   6  -5   1      233.96      267.88     12.95 o
   7  -5   1       58.17       57.87      9.67 o
   8  -5   1        6.10        2.98      6.11 o
   9  -5   1        9.30        8.93      8.57 o
 -11  -4   1        0.13       10.71     11.42 o
 -10  -4   1        0.05       -0.88      4.66 o
  -9  -4   1       17.41       15.21      4.69 o
  -8  -4   1        5.36       -3.09      3.09 o
  -7  -4   1       43.58       42.69      3.53 o
  -6  -4   1      151.94      158.88      4.99 o
  -5  -4   1      879.15      949.30     13.83 o
  -4  -4   1     2145.05     2115.44     19.84 o
  -3  -4   1        4.97        4.39      1.36 o
  -2  -4   1      799.19      829.78      6.21 o
  -1  -4   1       16.98       11.50      0.95 o
   0  -4   1     2918.39     2781.01     16.21 o
   1  -4   1       24.31       27.55      1.70 o
   2  -4   1     2646.29     2751.83     16.26 o
   3  -4   1        4.44        2.76      0.77 o
   4  -4   1       44.12       41.19      2.52 o
   5  -4   1        0.02       -1.44      2.50 o
   6  -4   1      247.24      262.05      8.72 o
   7  -4   1       92.87       98.25      6.83 o
   8  -4   1       35.60       37.80      9.25 o
   9  -4   1        1.85        7.47      5.24 o
 -10  -3   1       35.94       33.96      5.66 o
  -9  -3   1       63.16       62.61      5.81 o
  -8  -3   1       89.18       99.67      6.52 o
  -7  -3   1        7.23        0.65      2.75 o
  -6  -3   1       71.48       69.37      3.75 o
  -5  -3   1      237.13      266.76      5.64 o
  -4  -3   1      727.36      764.17      8.69 o
  -3  -3   1      619.80      687.55      7.09 o
  -2  -3   1     1271.02     1339.49      8.59 o
  -1  -3   1     1698.34     1654.47      9.27 o
   0  -3   1       27.90       24.83      0.72 o
   1  -3   1     1180.96     1277.01      9.56 o
   2  -3   1      217.76      197.83      2.51 o
   3  -3   1     3297.76     3405.85     31.23 o
   4  -3   1      821.72      780.94      8.03 o
   5  -3   1      201.53      215.55      5.29 o
   6  -3   1       95.40      101.11      6.15 o
   7  -3   1        0.09        5.31      3.92 o
   8  -3   1       69.75       57.86      6.23 o
   9  -3   1       41.08       18.51     14.79 o
  10  -3   1        7.14       16.07     11.07 o
 -10  -2   1       27.37       32.43      5.78 o
  -9  -2   1        3.84       -3.67      3.67 o
  -8  -2   1        3.09       -0.79      2.98 o
  -7  -2   1       24.90       19.35      3.15 o
  -6  -2   1       72.81       61.44      3.90 o
  -5  -2   1      256.36      259.82      5.82 o
  -4  -2   1      461.48      448.67      6.36 o
  -3  -2   1     6269.40     6449.76     39.58 o
  -2  -2   1    13543.14    13623.44     68.68 o
  -1  -2   1     1813.12     1686.76      7.50 o
   0  -2   1      153.53      152.03      1.35 o
   1  -2   1        2.40        7.53      0.38 o
   2  -2   1      844.13      815.03      6.24 o
   3  -2   1      189.31      186.74      2.51 o
   4  -2   1      285.93      300.79      3.86 o
   5  -2   1       65.07       51.87      3.13 o
   6  -2   1       23.31       22.88      3.02 o
   7  -2   1       46.46       38.75      5.05 o
   8  -2   1      207.50      217.02     18.02 o
   9  -2   1       14.91       17.03      8.33 o
  10  -2   1        2.70       12.85     10.00 o
 -10  -1   1        6.50        9.87      7.32 o
  -9  -1   1       28.51       20.92      4.78 o
  -8  -1   1       65.10       63.63      4.66 o
  -7  -1   1       16.49        9.65      2.92 o
  -6  -1   1      144.19      160.41      5.21 o
  -5  -1   1      316.45      322.37      6.28 o
  -4  -1   1      105.63      113.25      3.08 o
  -3  -1   1     1272.03     1308.88     10.40 o
  -2  -1   1     5063.66     5314.59     25.76 o
  -1  -1   1      696.85      742.51      5.57 o
   0  -1   1     3920.71     3682.51     35.16 o
   1  -1   1     4507.96     4603.78     20.74 o
   2  -1   1        0.35        1.72      0.47 o
   3  -1   1       54.63       49.28      1.53 o
   4  -1   1        3.62        2.68      1.16 o
   5  -1   1     1246.81     1339.51     13.35 o
   6  -1   1       82.22       87.00      4.05 o
   7  -1   1        1.02        2.71      2.76 o
   8  -1   1        9.85        2.46      4.46 o
   9  -1   1        1.37        1.46      8.44 o
  10  -1   1       19.36       15.78     11.70 o
 -10   0   1        5.43        1.65     13.33 o
  -9   0   1       65.72       52.67      8.44 o
  -8   0   1       35.63       39.64      4.04 o
  -7   0   1      335.59      355.88      8.72 o
  -6   0   1        6.31        5.77      2.35 o
  -5   0   1       26.47       33.87      2.68 o
  -4   0   1      403.98      368.79      5.02 o
  -3   0   1      727.93      679.59      6.54 o
  -2   0   1     4940.79     4877.60     20.82 o
  -1   0   1      438.62      431.91      2.43 o
   1   0   1      186.86      186.31      2.42 o
   2   0   1      704.01      741.46      4.27 o
   3   0   1      449.51      474.56      4.10 o
   4   0   1      714.56      704.01      7.04 o
   5   0   1      136.97      148.46      3.73 o
   6   0   1        0.12        0.90      2.05 o
   7   0   1       54.46       57.63      4.47 o
   8   0   1       45.33       40.44      3.93 o
   9   0   1        0.77       -4.23      4.23 o
  10   0   1       22.93       11.09      8.99 o
 -10   1   1       59.20        4.49     18.40 o
  -9   1   1       15.51        9.08      6.81 o
  -8   1   1        0.79       -2.71      3.51 o
  -7   1   1      229.04      241.44      7.53 o
  -6   1   1      304.37      314.03      6.77 o
  -5   1   1      285.91      293.42      5.91 o
  -4   1   1        0.06        1.60      1.39 o
  -3   1   1      744.38      751.44      6.00 o
  -2   1   1      449.65      411.26      3.34 o
  -1   1   1     1273.33     1274.19      5.79 o
   0   1   1      132.98      123.23      4.66 o
   1   1   1     8504.58     8399.21     46.11 o
   2   1   1     6959.51     6746.13     31.59 o
   3   1   1      280.38      272.77      3.65 o
   4   1   1      881.81      920.21      8.76 o
   5   1   1       17.33        8.14      1.75 o
   6   1   1      583.46      608.92     12.31 o
   7   1   1      303.90      335.87      7.78 o
   8   1   1       35.34       29.36      4.02 o
   9   1   1        0.53       -1.10      4.32 o
  10   1   1        0.09       -5.21     14.02 o
  -9   2   1        4.80        3.87      4.88 o
  -8   2   1        0.01       -4.31      6.46 o
  -7   2   1      439.93      463.96     19.04 o
  -6   2   1      238.17      256.75      6.56 o
  -5   2   1       24.70       26.59      2.72 o
  -4   2   1      132.08      151.68      3.77 o
  -3   2   1      183.41      176.53      2.96 o
  -2   2   1     1010.20      929.36      6.15 o
  -1   2   1      339.72      328.41      2.22 o
   0   2   1     9976.06     9836.67     52.66 o
   1   2   1      116.94      133.17      1.58 o
   2   2   1     3593.21     3622.75     17.35 o
   3   2   1     3662.78     3806.20     24.71 o
   4   2   1     1023.36     1043.46     10.16 o
   5   2   1      406.96      420.06      6.61 o
   6   2   1     1025.45     1043.08     11.98 o
   7   2   1        0.04       -2.46      2.46 o
   8   2   1        6.74        3.49      3.07 o
   9   2   1       56.92       47.79      5.07 o
  10   2   1       74.82       51.17     10.72 o
  -9   3   1       15.02        9.94      8.04 o
  -8   3   1      158.21      171.25      9.64 o
  -7   3   1       35.96       45.38      5.33 o
  -6   3   1        0.61       -0.04      3.09 o
  -5   3   1       34.26       42.81      2.96 o
  -4   3   1       99.60      100.28      2.84 o
  -3   3   1      584.58      633.31      5.84 o
  -2   3   1      332.81      370.84      3.83 o
  -1   3   1       76.46       74.61      1.46 o
   0   3   1     3204.25     3185.49     14.96 o
   1   3   1     1375.01     1274.28      7.36 o
   2   3   1      117.98       90.89      2.14 o
   3   3   1      594.58      550.82      6.46 o
   4   3   1     3873.01     4101.20     28.56 o
   5   3   1      314.93      312.67      5.87 o
   6   3   1        0.37        1.38      2.07 o
   7   3   1        2.28       -2.29      2.29 o
   8   3   1      238.25      262.85     11.41 o
   9   3   1       89.08       77.01      6.84 o
  10   3   1        0.75        2.14      5.25 o
  -9   4   1        0.16       -0.20      5.06 o
  -8   4   1       38.00       28.25      5.66 o
  -7   4   1       12.58       11.52      7.02 o
  -6   4   1      298.54      331.46     10.27 o
  -5   4   1      476.71      491.41      9.57 o
  -4   4   1      201.76      197.36      3.87 o
  -3   4   1      142.04      147.20      2.84 o
  -2   4   1       95.07       95.21      2.19 o
  -1   4   1       33.08       18.38      1.08 o
   0   4   1      883.68      833.29      6.11 o
   1   4   1      744.36      734.42      5.47 o
   2   4   1       12.57       11.43      1.15 o
   3   4   1        0.80        4.03      1.13 o
   4   4   1     1278.87     1292.10     12.14 o
   5   4   1      319.54      320.22      6.11 o
   6   4   1       12.31       14.03      2.37 o
   7   4   1       74.99       73.63      6.73 o
   8   4   1       62.57       58.91      4.43 o
   9   4   1       18.16       10.18      3.99 o
  10   4   1        0.15       -2.73      4.72 o
  11   4   1       17.48       14.94      8.57 o
  -9   5   1       38.75       56.05     15.35 o
  -8   5   1        0.27        6.13      4.51 o
  -7   5   1       33.11       30.39      7.78 o
  -6   5   1       30.67       21.18      4.26 o
  -5   5   1       38.10       40.53      3.90 o
  -4   5   1      127.08      139.60      5.15 o
  -3   5   1        7.76        9.93      1.40 o
  -2   5   1       69.07       65.77      1.98 o
  -1   5   1        5.88        6.86      0.90 o
   0   5   1     1214.71     1227.99      8.85 o
   1   5   1      775.68      777.99      5.81 o
   2   5   1       49.12       45.53      1.78 o
   3   5   1     1811.90     1762.17     14.82 o
   4   5   1       12.51        9.90      1.53 o
   5   5   1       25.07       27.10      2.42 o
   6   5   1      462.20      499.11      7.85 o
   7   5   1       54.61       66.16      3.94 o
   8   5   1        3.28       -0.02      3.21 o
   9   5   1       25.98       28.63      4.97 o
  10   5   1       48.49       48.66      6.38 o
  11   5   1        2.93        7.14     10.71 o
  -8   6   1        0.54        2.22      4.49 o
  -7   6   1       15.72       15.74      5.15 o
  -6   6   1       18.12       11.54      4.03 o
  -5   6   1       91.87       84.92      5.05 o
  -4   6   1      637.44      647.82     12.72 o
  -3   6   1      494.30      479.36      7.20 o
  -2   6   1        5.39        5.66      1.14 o
  -1   6   1       70.32       68.71      1.75 o
   0   6   1        8.16        9.44      1.05 o
   1   6   1        6.33        2.15      0.86 o
   2   6   1      430.04      440.85      4.51 o
   3   6   1        1.70        1.06      1.29 o
   4   6   1      188.49      176.70      4.49 o
   5   6   1        0.22        1.15      1.98 o
   6   6   1      282.56      305.10      8.31 o
   7   6   1      125.56      135.21      5.71 o
   8   6   1       20.51       21.64      3.97 o
   9   6   1       58.14       59.16      6.98 o
  10   6   1        0.31        3.04      5.17 o
  -7   7   1       55.16       51.09      9.33 o
  -6   7   1        1.76       -1.96      7.36 o
  -5   7   1        6.54        1.97      3.70 o
  -4   7   1       29.56       31.92      3.70 o
  -3   7   1       67.99       69.83      4.68 o
  -2   7   1       46.04       44.18      2.54 o
  -1   7   1      468.17      465.73      5.44 o
   0   7   1      729.09      712.77      6.58 o
   1   7   1       21.05       19.51      1.35 o
   2   7   1      266.10      267.27      3.75 o
   3   7   1        9.58       10.65      1.78 o
   4   7   1      292.26      301.51      5.64 o
   5   7   1       93.87       95.28      5.58 o
   6   7   1       69.20       73.87      6.02 o
   7   7   1        4.72        3.68      2.88 o
   8   7   1      201.21      239.78      9.14 o
   9   7   1       30.15       36.06      5.38 o
  10   7   1        2.54        1.29      4.94 o
  -6   8   1       22.49        7.50     18.74 o
  -5   8   1       40.49       30.48     10.53 o
  -4   8   1       47.79       46.69     11.59 o
  -3   8   1      100.31      105.66      6.78 o
  -2   8   1      695.89      674.06      8.53 o
  -1   8   1        5.04        5.62      1.64 o
   0   8   1       12.82       13.03      1.95 o
   1   8   1        3.35       -0.07      1.73 o
   2   8   1       10.94       14.43      2.28 o
   3   8   1      192.98      182.24      5.14 o
   4   8   1      114.57      104.03      4.25 o
   5   8   1       18.97       14.95      2.53 o
   6   8   1       73.55       64.57      4.22 o
   7   8   1        4.89        4.67      3.00 o
   8   8   1        0.91        9.83      3.55 o
   9   8   1       18.30       26.67      6.40 o
  -5   9   1        1.27       -7.00     18.74 o
  -4   9   1        3.90       -4.37     12.50 o
  -3   9   1       21.58       11.69      7.68 o
  -2   9   1       50.88       37.35      5.03 o
  -1   9   1       52.77       46.39      5.43 o
   0   9   1        0.20       -1.57      1.57 o
   1   9   1      318.10      318.44      6.24 o
   2   9   1      317.62      326.68      6.53 o
   3   9   1        1.79       -2.13      2.13 o
   4   9   1       73.80       77.12      4.29 o
   5   9   1       14.14       18.89      3.18 o
   6   9   1      126.33      144.33      8.06 o
   7   9   1        3.35        1.65      3.82 o
   8   9   1       22.43       14.31      4.62 o
   9   9   1       44.05       33.19      8.46 o
  10   9   1       50.89       17.85     15.35 o
  -4  10   1        0.37       -6.38      8.15 o
  -3  10   1      144.96      166.17     21.33 o
  -2  10   1        5.88        1.14      4.01 o
  -1  10   1       19.07       10.26      4.08 o
   0  10   1       26.33       15.86      4.39 o
   1  10   1        0.62       -0.82      2.08 o
   2  10   1       78.75       82.94      4.28 o
   3  10   1       53.74       51.27      3.81 o
   4  10   1       10.59        7.22      2.82 o
   5  10   1       46.55       42.94      4.46 o
   6  10   1        0.00       -3.13      3.13 o
   7  10   1        4.30        7.05      4.14 o
   8  10   1        4.70        2.80      4.55 o
   9  10   1        9.36       -8.88     14.82 o
  -3  11   1        7.65        4.44      7.56 o
  -2  11   1       10.56        4.58      5.73 o
  -1  11   1        1.04        0.78      4.07 o
   0  11   1        2.64       -4.74      4.74 o
   1  11   1       12.47        4.57      3.97 o
   2  11   1       22.82       22.01      3.04 o
   3  11   1      272.75      306.69      7.41 o
   4  11   1        0.06        1.02      2.99 o
   5  11   1       10.44        5.61      3.58 o
   6  11   1        2.48       -3.56      3.56 o
   7  11   1       10.34       20.45      5.12 o
   8  11   1       38.87       13.65     12.69 o
  -2  12   1        0.40      -10.35     16.07 o
  -1  12   1       84.51       80.15     10.72 o
   0  12   1        1.57        0.74      4.18 o
   1  12   1        1.05       -3.63      3.63 o
   2  12   1       98.87       91.50      8.09 o
   3  12   1       14.34       12.97      3.67 o
   4  12   1        0.11       -0.97      3.33 o
   5  12   1        0.32       -2.78      3.64 o
   6  12   1       28.63       26.17      4.95 o
   7  12   1        7.94       -5.91      8.57 o
   8  12   1        0.08       -9.28     11.42 o
  -2  13   1        7.27      -16.42     16.42 o
  -1  13   1        5.15       -7.99      7.99 o
   0  13   1       14.21        9.68     11.96 o
   1  13   1        0.19       -1.71      5.93 o
   2  13   1        1.55        9.75      5.34 o
   3  13   1        1.60        8.85      5.30 o
   4  13   1       35.69       45.02      9.94 o
   5  13   1       42.91       38.59      6.60 o
   6  13   1        2.34       -6.43     14.28 o
   7  13   1        1.50        6.07     13.21 o
   1  14   1       24.84       13.21     16.07 o
   2  14   1        0.23       -3.21     14.99 o
   3  14   1        9.84        9.28     16.07 o
   4  14   1        2.02        3.93     15.71 o
  -5 -13   2        4.99        6.07     15.35 o
  -4 -13   2        2.64      -13.21     13.21 o
  -3 -13   2        0.13       -0.71     13.92 o
  -2 -13   2        8.31        6.07     14.99 o
  -1 -13   2        8.07        2.99      8.90 o
   0 -13   2        7.09       10.00     18.21 o
   1 -13   2       54.77       64.62     21.78 o
  -7 -12   2        4.57       28.56     16.42 o
  -6 -12   2        7.48        9.83      6.47 o
  -5 -12   2       41.18       61.19      7.57 o
  -4 -12   2       29.93       25.51      7.21 o
  -3 -12   2       47.15       42.89      8.45 o
  -2 -12   2        0.90       -2.82      4.15 o
  -1 -12   2        1.29       -3.80      3.96 o
   0 -12   2        0.24        1.99      4.52 o
   1 -12   2        0.47       -0.36      4.67 o
   2 -12   2        0.96        1.07     14.64 o
   3 -12   2        9.84      -15.71     15.71 o
  -8 -11   2        2.62        2.14     12.85 o
  -7 -11   2        7.14       19.64     13.21 o
  -6 -11   2        8.59        3.31      3.84 o
  -5 -11   2       41.27       32.83      5.19 o
  -4 -11   2        0.35        5.83      3.19 o
  -3 -11   2       20.68       21.57      4.78 o
  -2 -11   2       20.36       22.34      4.70 o
  -1 -11   2        1.58       -1.27      3.67 o
   0 -11   2       72.75       66.09      6.47 o
   1 -11   2       36.65       27.36      5.32 o
   2 -11   2        8.23        5.91      5.24 o
   3 -11   2       13.37       21.98      9.91 o
  -9 -10   2       13.31       18.21     11.07 o
  -8 -10   2        7.76       24.99     12.85 o
  -7 -10   2        7.84        7.11      4.58 o
  -6 -10   2      141.10      165.82     10.70 o
  -5 -10   2       22.47       26.51      4.03 o
  -4 -10   2       11.42       12.33      3.34 o
  -3 -10   2       26.70       27.50      3.23 o
  -2 -10   2       31.70       24.44      3.43 o
  -1 -10   2       83.48       88.20      8.60 o
   0 -10   2        1.49       -0.11      3.43 o
   1 -10   2        0.03       -3.57      3.57 o
   2 -10   2       40.47       41.56      6.92 o
   3 -10   2        1.09        2.91      5.17 o
   4 -10   2       18.94       10.00      8.43 o
  -9  -9   2        1.36       13.21     11.42 o
  -8  -9   2        1.30       -3.01      3.89 o
  -7  -9   2        4.19        3.27      3.97 o
  -6  -9   2        2.93        1.91      4.62 o
  -5  -9   2       56.50       64.22      5.27 o
  -4  -9   2       21.16       24.64      3.44 o
  -3  -9   2      230.41      243.82      6.18 o
  -2  -9   2       18.09       28.97      2.77 o
  -1  -9   2        5.91        8.38      2.23 o
   0  -9   2      127.16      142.45      7.23 o
   1  -9   2        0.07       -2.38      3.00 o
   2  -9   2      115.18      117.31     10.52 o
   3  -9   2        5.75        6.86      6.22 o
   4  -9   2        0.01       -0.71     12.85 o
   5  -9   2        5.54       -1.77     10.02 o
  -9  -8   2        0.27       -6.56      7.02 o
  -8  -8   2        0.65       -3.96      3.96 o
  -7  -8   2       95.27       96.76      6.15 o
  -6  -8   2       39.69       45.72      4.33 o
  -5  -8   2       90.03       84.63      5.75 o
  -4  -8   2      195.11      199.33      5.70 o
  -3  -8   2      211.72      217.22      5.68 o
  -2  -8   2       48.26       50.09      3.02 o
  -1  -8   2      131.17      128.59      3.71 o
   0  -8   2      581.58      549.34      9.82 o
   1  -8   2      409.20      408.61     10.69 o
   2  -8   2        4.39        5.32      3.19 o
   3  -8   2        2.03        1.75      3.41 o
   4  -8   2       63.90       68.77      7.41 o
   5  -8   2        2.40       -3.40      9.46 o
   6  -8   2       10.17        4.80     11.03 o
 -10  -7   2        6.61       -8.41      8.41 o
  -9  -7   2        0.14       -5.04      5.04 o
  -8  -7   2        2.21       -1.81      3.91 o
  -7  -7   2        0.18       -0.86      2.76 o
  -6  -7   2        0.35       -0.20      2.42 o
  -5  -7   2        0.35       -1.20      2.05 o
  -4  -7   2      208.68      193.66      4.49 o
  -3  -7   2      362.39      400.64      6.24 o
  -2  -7   2      213.73      215.26      4.85 o
  -1  -7   2      848.62      839.66      8.05 o
   0  -7   2      404.88      387.25      8.10 o
   1  -7   2      703.95      699.29     10.89 o
   2  -7   2      211.19      191.34      7.05 o
   3  -7   2      435.48      500.75     11.73 o
   4  -7   2      100.27       86.98      7.09 o
   5  -7   2        0.36       -0.37      6.56 o
   6  -7   2        6.23       -2.48      8.38 o
   7  -7   2        1.31        4.28     11.78 o
 -10  -6   2       10.35        6.71      5.58 o
  -9  -6   2       10.60       -1.05      4.27 o
  -8  -6   2        7.77        1.72      3.27 o
  -7  -6   2       33.20       24.59      3.57 o
  -6  -6   2       14.25       14.45      2.89 o
  -5  -6   2      177.17      171.97      5.23 o
  -4  -6   2       76.05       84.01      3.14 o
  -3  -6   2      257.74      239.12      3.87 o
  -2  -6   2       41.41       40.35      1.83 o
  -1  -6   2      221.67      206.54      2.86 o
   0  -6   2       96.85       95.81      2.35 o
   1  -6   2       12.35       18.20      2.50 o
   2  -6   2       33.51       36.57      3.64 o
   3  -6   2      780.21      778.34     10.22 o
   4  -6   2      358.30      357.72      7.72 o
   5  -6   2       15.12       12.24      2.76 o
   6  -6   2        0.01       -2.79      2.79 o
   7  -6   2       67.68       65.71     10.52 o
 -10  -5   2        4.60        9.60      5.54 o
  -9  -5   2       11.07        8.45      4.23 o
  -8  -5   2       23.66       21.69      3.71 o
  -7  -5   2      115.52      106.87      7.55 o
  -6  -5   2       91.24       76.90      4.02 o
  -5  -5   2        0.32        1.01      1.44 o
  -4  -5   2       89.77       97.64      3.02 o
  -3  -5   2      198.73      207.94      3.69 o
  -2  -5   2      371.21      358.23      3.96 o
  -1  -5   2      256.31      233.75      2.93 o
   0  -5   2      394.83      400.34      3.63 o
   1  -5   2     1321.38     1262.21     13.70 o
   2  -5   2        1.76        1.91      1.87 o
   3  -5   2      777.10      751.00      6.91 o
   4  -5   2      173.43      162.03      4.68 o
   5  -5   2      234.69      261.62      7.51 o
   6  -5   2       13.54       10.42      4.63 o
   7  -5   2        7.51       -0.41      5.14 o
   8  -5   2       21.18        7.88      9.11 o
   9  -5   2        8.49       -2.50      6.78 o
 -10  -4   2        1.13       -0.43      5.07 o
  -9  -4   2      107.69      129.61     16.18 o
  -8  -4   2       23.00       18.57      3.78 o
  -7  -4   2       11.31        4.98      2.70 o
  -6  -4   2        0.30       -2.18      2.18 o
  -5  -4   2      152.86      156.09      4.47 o
  -4  -4   2      233.33      230.66      3.88 o
  -3  -4   2      155.59      142.39      2.93 o
  -2  -4   2       25.25       20.86      1.21 o
  -1  -4   2       48.72       52.30      1.51 o
   0  -4   2      223.89      239.63      2.52 o
   1  -4   2       37.94       32.98      2.18 o
   2  -4   2      244.11      233.22      3.44 o
   3  -4   2      578.49      630.02      6.68 o
   4  -4   2      156.77      139.90      3.66 o
   5  -4   2      166.70      155.26      7.81 o
   6  -4   2       34.87       43.46      4.64 o
   7  -4   2        1.28        1.17      5.67 o
   8  -4   2        8.04        4.95      4.24 o
   9  -4   2       26.16       26.35      5.80 o
 -10  -3   2        1.07        3.14      4.85 o
  -9  -3   2        4.82       -4.06      4.17 o
  -8  -3   2        9.57        4.91      3.75 o
  -7  -3   2       21.31       16.27      2.93 o
  -6  -3   2        8.60        6.19      2.32 o
  -5  -3   2        1.31        1.29      1.25 o
  -4  -3   2      660.41      698.43      7.82 o
  -3  -3   2      898.58      930.22      7.99 o
  -2  -3   2     1153.92     1134.10      7.32 o
  -1  -3   2     2102.05     2034.34     10.40 o
   0  -3   2     1301.47     1255.18      7.41 o
   1  -3   2      963.75      964.07     10.97 o
   2  -3   2      682.19      732.78      5.76 o
   3  -3   2       15.97       18.87      1.49 o
   4  -3   2        0.48        0.51      0.96 o
   5  -3   2      586.09      578.77      9.39 o
   6  -3   2      230.20      222.48      9.03 o
   7  -3   2      422.65      463.32     15.76 o
   8  -3   2        3.16       -1.75      7.50 o
   9  -3   2        2.90       -1.52      8.81 o
 -10  -2   2       27.83       24.82      5.46 o
  -9  -2   2      101.83       95.99      6.62 o
  -8  -2   2        0.00       -3.47      3.47 o
  -7  -2   2      300.88      354.12      7.95 o
  -6  -2   2      108.47      112.95      4.39 o
  -5  -2   2       95.05       90.58      3.03 o
  -4  -2   2        0.77        1.69      1.02 o
  -3  -2   2        0.48        4.26      1.22 o
  -2  -2   2      258.25      245.66      2.60 o
  -1  -2   2      154.80      188.01      1.69 o
   0  -2   2      167.47      156.68      1.44 o
   1  -2   2       48.75       41.64      0.82 o
   2  -2   2       40.76       42.44      1.55 o
   3  -2   2       82.46       96.93      2.17 o
   4  -2   2       14.30        9.97      1.32 o
   5  -2   2      430.11      442.89      5.94 o
   6  -2   2      480.73      480.81     14.33 o
   7  -2   2       91.76       89.03      7.44 o
   8  -2   2       36.23       30.11      5.44 o
   9  -2   2       19.70        8.37     10.62 o
  10  -2   2        2.31       16.42     11.42 o
 -10  -1   2       28.96        8.40     13.29 o
  -9  -1   2        3.00       -0.54      5.51 o
  -8  -1   2        0.98       -0.47      2.84 o
  -7  -1   2       50.68       47.72      3.91 o
  -6  -1   2      203.36      206.90      5.37 o
  -5  -1   2       49.48       57.33      2.99 o
  -4  -1   2      711.95      754.36      7.91 o
  -3  -1   2     1147.85     1111.22      9.20 o
  -2  -1   2        2.87       10.64      0.97 o
  -1  -1   2     2209.49     2293.77     10.19 o
   0  -1   2     1273.84     1282.40      6.61 o
   1  -1   2     4386.15     4211.58     20.30 o
   2  -1   2      718.67      675.98      4.91 o
   3  -1   2     1261.08     1286.43      7.97 o
   4  -1   2       74.34       75.23      2.16 o
   5  -1   2       17.98       16.83      1.96 o
   6  -1   2      136.27      147.82      6.35 o
   7  -1   2       46.25       53.15      4.57 o
   8  -1   2       57.71       52.53      6.16 o
   9  -1   2      137.73      147.04     22.19 o
  10  -1   2       14.51       15.39      6.40 o
 -10   0   2        0.82      -12.42     12.85 o
  -9   0   2        6.86       -4.22      7.11 o
  -8   0   2        8.77        5.94      3.10 o
  -7   0   2       85.48       87.20      4.83 o
  -6   0   2       13.27       12.90      2.41 o
  -5   0   2     1295.50     1361.38     17.69 o
  -4   0   2        0.90        2.85      1.13 o
  -3   0   2      214.24      198.78      2.86 o
  -2   0   2      420.81      407.61      3.25 o
  -1   0   2     3060.93     3020.15     14.35 o
   0   0   2      339.47      336.98      2.24 o
   1   0   2     1242.18     1180.24      6.48 o
   2   0   2      168.27      175.91      1.85 o
   3   0   2     1366.89     1356.22      8.28 o
   4   0   2      255.02      268.80      3.95 o
   5   0   2      128.56      137.21      3.48 o
   6   0   2      259.87      274.16      6.17 o
   7   0   2      611.01      702.69     10.68 o
   8   0   2       31.96       28.36      5.35 o
   9   0   2       43.83       30.17      8.19 o
  10   0   2       30.58       15.66     12.96 o
 -10   1   2        0.17      -18.56     18.56 o
  -9   1   2        5.00        0.26      5.29 o
  -8   1   2        8.62        7.00      3.80 o
  -7   1   2      125.55      121.93      6.09 o
  -6   1   2        5.74        7.14      2.49 o
  -5   1   2      321.74      338.80      6.44 o
  -4   1   2      409.18      398.01      5.63 o
  -3   1   2       49.38       41.77      1.82 o
  -2   1   2      556.56      525.83      3.85 o
  -1   1   2     1056.83     1047.98      5.37 o
   0   1   2      147.72      164.71      1.75 o
   1   1   2     1612.54     1645.78      8.80 o
   2   1   2     4402.65     4297.56     20.29 o
   3   1   2      739.36      634.90      5.76 o
   4   1   2        3.86        5.58      1.20 o
   5   1   2      215.85      221.09      4.57 o
   6   1   2      248.76      258.10      5.95 o
   7   1   2      252.27      271.42      7.06 o
   8   1   2        3.35       -3.26      3.26 o
   9   1   2       33.88       24.70      8.25 o
  10   1   2       10.76        5.37     10.05 o
  -9   2   2       50.85       29.51      8.86 o
  -8   2   2        3.00       -3.13      6.58 o
  -7   2   2       71.58       65.70      5.14 o
  -6   2   2      132.20      142.62      5.14 o
  -5   2   2       13.53       16.06      2.13 o
  -4   2   2      167.97      199.86      4.13 o
  -3   2   2      168.03      190.34      2.92 o
  -2   2   2       53.00       56.41      1.45 o
  -1   2   2     7167.78     7345.86     29.18 o
   0   2   2       98.17       91.52      1.81 o
   1   2   2     1113.50     1080.03      6.16 o
   2   2   2     1090.14     1160.08      7.68 o
   3   2   2      178.60      170.87      3.15 o
   4   2   2      421.95      415.10      5.85 o
   5   2   2       46.19       43.43      2.75 o
   6   2   2      137.49      141.08      4.81 o
   7   2   2       41.52       37.31      3.49 o
   8   2   2      109.80      125.47      6.48 o
   9   2   2       29.57       29.02      4.65 o
  10   2   2        1.28       -7.09      9.92 o
  -9   3   2        7.26        5.89      6.60 o
  -8   3   2        9.23        3.50      8.15 o
  -7   3   2       57.43       69.06      8.52 o
  -6   3   2       20.32       20.62      3.43 o
  -5   3   2       26.71       25.03      2.60 o
  -4   3   2      191.46      195.95      4.49 o
  -3   3   2      528.93      561.88      5.65 o
  -2   3   2     1518.12     1657.63      9.98 o
  -1   3   2     4640.85     4637.83     28.16 o
   0   3   2     8206.08     8126.56     40.35 o
   1   3   2     1221.68     1269.46      8.21 o
   2   3   2     1060.23     1086.88      8.57 o
   3   3   2       34.81       26.24      1.75 o
   4   3   2     1369.44     1439.06     12.90 o
   5   3   2      181.58      185.45      4.62 o
   6   3   2      188.17      200.35      5.49 o
   7   3   2       89.35       75.55      4.90 o
   8   3   2       12.82        9.45      3.60 o
   9   3   2        1.31       -3.17      3.97 o
  10   3   2       45.67       28.32      5.16 o
  -9   4   2       30.28       24.99     10.35 o
  -8   4   2        9.86        8.04      8.91 o
  -7   4   2      117.67      130.96      8.27 o
  -6   4   2       31.37       29.93      4.08 o
  -5   4   2       47.34       42.27      3.53 o
  -4   4   2       60.97       70.14      3.69 o
  -3   4   2       74.75       67.28      2.22 o
  -2   4   2       22.43       34.86      1.75 o
  -1   4   2      411.40      440.33      4.20 o
   0   4   2        7.91       13.38      0.98 o
   1   4   2      174.28      172.64      2.63 o
   2   4   2      227.96      220.89      3.42 o
   3   4   2      710.75      652.43      7.68 o
   4   4   2       82.70       96.20      3.35 o
   5   4   2      175.58      191.77      4.93 o
   6   4   2      146.02      148.91      5.08 o
   7   4   2       55.42       48.40      3.72 o
   8   4   2      144.13      176.92      7.25 o
   9   4   2       94.78       93.90      7.67 o
  10   4   2       80.92       81.67      8.97 o
  11   4   2        7.52       -2.50     10.35 o
  -8   5   2        3.19        8.40      5.00 o
  -7   5   2       37.15       33.48      5.31 o
  -6   5   2       28.92       32.81      4.47 o
  -5   5   2        9.56       10.32      3.08 o
  -4   5   2      233.28      251.25      6.73 o
  -3   5   2      837.36      860.07      7.91 o
  -2   5   2      242.76      239.26      3.22 o
  -1   5   2      551.65      560.65      5.20 o
   0   5   2     1128.18     1278.29      9.56 o
   1   5   2     4707.98     4675.75     23.80 o
   2   5   2      224.98      210.25      3.45 o
   3   5   2      650.62      636.76      7.33 o
   4   5   2       23.21       20.98      2.14 o
   5   5   2      386.15      364.56      6.05 o
   6   5   2       40.43       41.75      3.08 o
   7   5   2       61.81       60.07      5.08 o
   8   5   2       13.34        3.44      3.22 o
   9   5   2       31.10       31.08      5.11 o
  10   5   2       14.56       13.75      5.25 o
  11   5   2        3.39        9.96      9.09 o
  -8   6   2       36.73       44.25      6.64 o
  -7   6   2      119.85      152.84     14.65 o
  -6   6   2       33.25       34.80      4.66 o
  -5   6   2        0.03       -2.66      2.66 o
  -4   6   2       25.94       11.85      3.66 o
  -3   6   2      303.09      325.14      7.09 o
  -2   6   2       71.67       67.81      2.68 o
  -1   6   2      124.01      118.53      2.41 o
   0   6   2      557.99      573.84      5.94 o
   1   6   2       43.52       40.54      1.67 o
   2   6   2        0.43        2.56      1.08 o
   3   6   2        3.19        4.55      1.49 o
   4   6   2       85.75       97.64      3.67 o
   5   6   2      489.15      497.13     10.19 o
   6   6   2       94.93       80.07      4.15 o
   7   6   2       81.80       74.09      4.31 o
   8   6   2        0.12       -3.00      3.00 o
   9   6   2       44.03       59.47      6.29 o
  10   6   2        9.84        1.14      4.82 o
  -7   7   2        3.72        1.75      5.36 o
  -6   7   2        3.50        1.59      6.14 o
  -5   7   2       10.25        0.18      3.94 o
  -4   7   2       33.24       47.56      6.54 o
  -3   7   2       93.49       94.39      6.89 o
  -2   7   2        2.53        1.01      1.66 o
  -1   7   2      210.10      221.51      4.44 o
   0   7   2       24.11       25.57      1.49 o
   1   7   2      398.74      359.88      4.25 o
   2   7   2        3.92        2.93      1.18 o
   3   7   2     1300.07     1328.44     12.00 o
   4   7   2      163.58      167.30      4.85 o
   5   7   2      228.76      258.97      6.08 o
   6   7   2       45.23       35.36      3.33 o
   7   7   2      130.88      124.84      5.76 o
   8   7   2       28.51       32.99      4.30 o
   9   7   2       71.70       71.47      6.25 o
  10   7   2        1.13       -3.19      4.57 o
  -6   8   2       66.55       41.91     40.70 o
  -5   8   2       42.69       48.60      8.10 o
  -4   8   2        1.26        4.32      4.02 o
  -3   8   2       88.37       94.58      8.61 o
  -2   8   2        4.38        1.17      1.89 o
  -1   8   2       28.41       29.81      2.59 o
   0   8   2      163.37      155.34      4.24 o
   1   8   2        4.02        2.71      1.82 o
   2   8   2      404.71      403.23      6.97 o
   3   8   2        1.79        0.24      1.68 o
   4   8   2       11.50        8.88      2.22 o
   5   8   2       28.08       25.58      2.83 o
   6   8   2       52.09       48.79      3.63 o
   7   8   2       55.53       73.02      4.85 o
   8   8   2        6.90       -1.25      3.59 o
   9   8   2       87.54       87.07      7.62 o
  10   8   2        1.57        4.28      8.93 o
  -5   9   2        1.65        5.36     10.71 o
  -4   9   2       58.99       39.57     18.56 o
  -3   9   2       32.23       25.85     10.71 o
  -2   9   2       28.74       39.21      3.31 o
  -1   9   2      123.57      117.66      7.11 o
   0   9   2        1.01       -1.76      1.76 o
   1   9   2        0.70        0.08      2.03 o
   2   9   2      217.31      216.17      5.76 o
   3   9   2      127.16      138.50      5.10 o
   4   9   2        0.42       -2.24      2.24 o
   5   9   2      267.36      275.35      7.46 o
   6   9   2       20.78       15.97      4.01 o
   7   9   2       16.70        8.89      4.10 o
   8   9   2        6.89        4.57      4.23 o
   9   9   2        0.56        3.65      5.33 o
  -4  10   2       34.23       29.92     12.19 o
  -3  10   2       47.37       43.42      9.31 o
  -2  10   2        2.47        2.19      4.54 o
  -1  10   2        0.13       -2.57      3.36 o
   0  10   2       43.06       41.60      4.71 o
   1  10   2       10.42       11.69      2.63 o
   2  10   2       80.63       78.53      4.15 o
   3  10   2      140.70      157.76      5.85 o
   4  10   2       62.04       68.99      5.92 o
   5  10   2       83.56       75.19      6.72 o
   6  10   2        1.61       -3.24      3.24 o
   7  10   2       67.25       58.57      8.86 o
   8  10   2       42.04       39.23      6.60 o
   9  10   2       15.73       -5.22     16.96 o
  -3  11   2        5.50        4.98      7.44 o
  -2  11   2       22.29       17.96      7.30 o
  -1  11   2       47.28       63.71     11.49 o
   0  11   2       11.96       11.10      4.69 o
   1  11   2        0.04       -2.11      3.40 o
   2  11   2       29.20       24.63      3.14 o
   3  11   2        1.71        6.26      2.88 o
   4  11   2        0.19       -2.76      2.76 o
   5  11   2        0.01       -3.25      3.25 o
   6  11   2        0.67       -3.20      3.20 o
   7  11   2       31.49       17.73      6.52 o
   8  11   2        2.14       -3.76      9.30 o
  -1  12   2        0.01        3.49      4.84 o
   0  12   2        3.05        4.78      4.45 o
   1  12   2       14.30       12.44      4.54 o
   2  12   2        5.47        6.97      4.25 o
   3  12   2        0.32       -1.95      2.84 o
   4  12   2       24.21       20.86      3.77 o
   5  12   2       12.77       11.10      3.94 o
   6  12   2        0.05        1.63      4.52 o
   7  12   2       16.49        3.57     23.21 o
   8  12   2        1.22       -8.21     10.35 o
  -1  13   2        1.24      -10.35     17.85 o
   0  13   2       61.33       66.54     16.96 o
   1  13   2       69.56       68.04     11.75 o
   2  13   2       16.82       14.40      5.73 o
   3  13   2        1.70        5.38      5.00 o
   4  13   2        9.52        8.71      4.79 o
   5  13   2        0.20       -4.58      4.58 o
   6  13   2        2.87       -0.36     12.50 o
   7  13   2        1.04       -3.57     11.78 o
   1  14   2        4.36       22.85     16.42 o
   2  14   2        1.14      -10.35     14.28 o
   3  14   2        3.79        3.93     14.99 o
   4  14   2        8.32       -6.78     13.92 o
   5  14   2        8.37       -4.64     13.92 o
  -5 -13   3       10.85       11.42     16.78 o
  -4 -13   3        2.59       -5.00     13.57 o
  -3 -13   3        1.77       -3.93     13.92 o
  -2 -13   3        3.22        3.21     14.28 o
  -1 -13   3        0.68       15.71     16.42 o
   0 -13   3        2.86      -14.64     16.78 o
  -7 -12   3        0.67       -2.14     13.57 o
  -6 -12   3       32.53       49.27     19.28 o
  -5 -12   3       12.18       30.35     16.42 o
  -4 -12   3        2.06        6.43     13.57 o
  -3 -12   3        2.72        2.14     12.85 o
  -2 -12   3        7.78        6.14      7.17 o
  -1 -12   3        1.49        2.99      4.59 o
   0 -12   3        0.09        2.15      5.13 o
   1 -12   3       23.74       32.03      7.90 o
   2 -12   3       37.55       16.07     18.21 o
  -8 -11   3        0.15       -4.64     11.42 o
  -7 -11   3        0.03       -5.00     11.78 o
  -6 -11   3        0.01       -5.34      5.34 o
  -5 -11   3       24.63       31.70      5.03 o
  -4 -11   3      118.17      133.26     14.22 o
  -3 -11   3        7.38        8.20      4.88 o
  -2 -11   3        0.72        6.58      3.99 o
  -1 -11   3        0.53       -0.52      3.79 o
   0 -11   3        0.31        0.20      3.80 o
   1 -11   3       17.73       18.92      4.89 o
   2 -11   3       14.85        4.17      6.08 o
   3 -11   3        2.10       -6.43     13.92 o
  -9 -10   3        2.26       35.70     14.28 o
  -8 -10   3        2.22       13.92     12.85 o
  -7 -10   3        0.06        1.58      4.67 o
  -6 -10   3        0.50        4.55      4.34 o
  -5 -10   3       28.31       31.03      4.89 o
  -4 -10   3        8.39        4.37      3.27 o
  -3 -10   3        7.03        5.77      2.92 o
  -2 -10   3       80.07       64.14      6.41 o
  -1 -10   3       18.41       20.41      4.75 o
   0 -10   3        7.01       13.04      3.92 o
   1 -10   3        1.83        3.46      3.50 o
   2 -10   3        7.84        9.27      4.07 o
   3 -10   3       31.54       32.74      6.46 o
   4 -10   3        3.58        3.57      7.44 o
  -9  -9   3        5.72        6.78     10.00 o
  -8  -9   3        1.85       -0.43      4.58 o
  -7  -9   3       73.80       66.64      5.68 o
  -6  -9   3        4.67        9.41      3.89 o
  -5  -9   3       20.47       16.72      3.63 o
  -4  -9   3       76.19       72.77      4.86 o
  -3  -9   3        0.78       -2.07      2.07 o
  -2  -9   3      357.19      349.59      6.62 o
  -1  -9   3        2.34        5.45      3.24 o
   0  -9   3        0.72        0.99      3.07 o
   1  -9   3       31.36       22.86      3.94 o
   2  -9   3       58.81       62.64      4.90 o
   3  -9   3       44.01       49.34      8.02 o
   4  -9   3        8.29       13.18      9.46 o
   5  -9   3        3.34        2.50     15.71 o
  -9  -8   3        7.74       -4.53      6.77 o
  -8  -8   3       18.08        4.46      4.20 o
  -7  -8   3        9.26        3.53      3.78 o
  -6  -8   3        8.43        1.81      3.28 o
  -5  -8   3        0.14        3.00      3.04 o
  -4  -8   3        1.72        0.81      2.56 o
  -3  -8   3       35.41       36.47      3.06 o
  -2  -8   3        0.87       -0.54      1.83 o
  -1  -8   3      145.46      123.45      5.16 o
   0  -8   3        1.82       -0.66      2.75 o
   1  -8   3       32.09       20.38      3.52 o
   2  -8   3       49.42       41.83      3.98 o
   3  -8   3       34.34       34.39      4.75 o
   4  -8   3       91.74       95.69      9.38 o
   5  -8   3       31.33       21.49      9.76 o
   6  -8   3        3.56       -7.85     17.14 o
  -9  -7   3        2.15       -2.98      7.77 o
  -8  -7   3       39.76       26.37      6.21 o
  -7  -7   3       15.68        7.94      4.00 o
  -6  -7   3        0.18       -0.57      2.95 o
  -5  -7   3      405.26      440.20      9.05 o
  -4  -7   3       66.46       57.89      3.49 o
  -3  -7   3        3.03        2.44      2.07 o
  -2  -7   3      109.02      102.50      3.80 o
  -1  -7   3      114.25      107.53      3.42 o
   0  -7   3      714.35      693.87     12.51 o
   1  -7   3      258.25      248.02      7.37 o
   2  -7   3       22.47       16.43      3.40 o
   3  -7   3        0.64        3.55      3.20 o
   4  -7   3        5.18       -0.06      4.49 o
   5  -7   3        2.29        1.46      6.98 o
   6  -7   3       22.08        7.42     12.50 o
 -10  -6   3       19.09       33.62      9.03 o
  -9  -6   3       37.23       41.17      5.50 o
  -8  -6   3       15.77        4.47      3.44 o
  -7  -6   3        3.85        6.29      3.07 o
  -6  -6   3       68.84       68.35      5.86 o
  -5  -6   3       18.57       12.38      2.49 o
  -4  -6   3      230.04      219.40      4.44 o
  -3  -6   3      139.83      138.31      3.52 o
  -2  -6   3        1.31        0.47      1.01 o
  -1  -6   3       17.32       19.65      1.27 o
   0  -6   3      129.97      134.78      2.81 o
   1  -6   3     1445.04     1346.24     16.77 o
   2  -6   3      391.50      396.28      8.47 o
   3  -6   3        0.87        4.16      3.04 o
   4  -6   3       80.99       80.59      6.61 o
   5  -6   3        3.03        6.65      2.44 o
   6  -6   3        1.28       -4.73      7.15 o
   7  -6   3        2.86       -6.97      9.89 o
 -10  -5   3       14.40       14.85      5.89 o
  -9  -5   3        0.78       -0.07      5.38 o
  -8  -5   3        0.46       -3.15      3.15 o
  -7  -5   3       58.88       56.56      4.19 o
  -6  -5   3      203.92      196.66      6.71 o
  -5  -5   3        2.28       -0.95      1.84 o
  -4  -5   3      205.69      206.26      3.91 o
  -3  -5   3     1561.20     1481.54     13.14 o
  -2  -5   3      196.11      178.08      2.94 o
  -1  -5   3        0.04       -0.27      0.72 o
   0  -5   3       11.55       11.94      0.94 o
   1  -5   3     1164.58     1119.33     12.86 o
   2  -5   3      100.60      111.55      4.82 o
   3  -5   3       25.79       26.45      1.89 o
   4  -5   3      129.25      110.31      6.12 o
   5  -5   3      199.40      197.21      6.59 o
   6  -5   3        2.11        0.71      3.79 o
   7  -5   3        4.09       -0.04      5.42 o
   8  -5   3        0.45       -3.17      5.55 o
 -10  -4   3        0.00        8.60      5.51 o
  -9  -4   3        0.17        4.69      4.26 o
  -8  -4   3        0.03       -2.84      2.84 o
  -7  -4   3      109.87      142.31      5.67 o
  -6  -4   3        8.70        8.03      2.61 o
  -5  -4   3      163.50      169.56      5.14 o
  -4  -4   3        7.23        5.83      1.76 o
  -3  -4   3       41.51       31.23      1.84 o
  -2  -4   3       20.98       19.27      1.23 o
  -1  -4   3       66.32       71.90      1.81 o
   0  -4   3       36.11       50.13      1.88 o
   1  -4   3      221.42      232.09      5.26 o
   2  -4   3      146.10      134.75      3.72 o
   3  -4   3      449.36      423.62      4.93 o
   4  -4   3      645.77      689.84     10.31 o
   5  -4   3       33.86       27.27      3.61 o
   6  -4   3       25.55       20.22      3.97 o
   7  -4   3       49.27       58.24      5.65 o
   8  -4   3        0.49        1.03      4.07 o
   9  -4   3        1.83        1.90      4.60 o
 -10  -3   3       44.59       48.47      6.55 o
  -9  -3   3       13.44       14.22      7.03 o
  -8  -3   3       40.44       38.92      6.06 o
  -7  -3   3       15.69        8.99      2.63 o
  -6  -3   3       99.48      116.79      4.83 o
  -5  -3   3       36.41       30.67      2.73 o
  -4  -3   3       74.41       67.88      3.26 o
  -3  -3   3      666.47      676.74      7.77 o
  -2  -3   3     1270.82     1174.15      8.33 o
  -1  -3   3      750.13      692.48      4.78 o
   0  -3   3     2687.01     2708.12     13.13 o
   1  -3   3        0.57        3.67      0.72 o
   2  -3   3       57.46       85.53      1.64 o
   3  -3   3       28.23       26.64      1.43 o
   4  -3   3        2.85        2.24      1.04 o
   5  -3   3       42.18       46.85      3.71 o
   6  -3   3       86.32       89.97      6.03 o
   7  -3   3       88.17       89.78      7.41 o
   8  -3   3        7.85       -0.05      7.75 o
   9  -3   3        8.98       -0.06      8.00 o
 -10  -2   3       13.71       18.99      6.72 o
  -9  -2   3        4.00       14.04      5.01 o
  -8  -2   3       11.24        3.24      3.56 o
  -7  -2   3        6.44        5.86      2.57 o
  -6  -2   3      172.10      177.56      4.71 o
  -5  -2   3       39.90       37.84      2.78 o
  -4  -2   3       33.36       22.31      2.08 o
  -3  -2   3     1161.50     1161.60     11.73 o
  -2  -2   3      128.41      150.71      2.47 o
  -1  -2   3      108.58      115.25      1.62 o
   0  -2   3     1299.77     1300.05      6.99 o
   1  -2   3       24.04       18.83      0.73 o
   2  -2   3       21.70       33.16      1.47 o
   3  -2   3      801.91      846.37      6.89 o
   4  -2   3      184.76      203.12      3.55 o
   5  -2   3       40.25       36.45      2.44 o
   6  -2   3     1060.29     1117.77     17.62 o
   7  -2   3       45.31       43.51      5.40 o
   8  -2   3        1.21       -4.05      4.05 o
   9  -2   3        9.09        1.66     10.13 o
  10  -2   3        2.04       10.35     11.07 o
 -10  -1   3       24.49       38.65      8.48 o
  -9  -1   3       29.46       29.05      6.68 o
  -8  -1   3      128.60      139.84      7.42 o
  -7  -1   3        0.72       -2.24      2.24 o
  -6  -1   3        0.64       -0.67      1.62 o
  -5  -1   3      331.86      344.91      4.91 o
  -4  -1   3       41.51       39.24      2.30 o
  -3  -1   3      218.55      190.24      3.32 o
  -2  -1   3     1260.47     1242.92     10.26 o
  -1  -1   3      607.87      533.15      3.98 o
   0  -1   3     4412.86     4193.39     18.57 o
   1  -1   3      153.58      142.11      1.66 o
   2  -1   3     2201.74     2200.53     14.57 o
   3  -1   3      703.40      721.65      5.67 o
   4  -1   3      808.83      898.96      7.10 o
   5  -1   3       41.34       34.43      2.66 o
   6  -1   3       46.82       47.94      3.61 o
   7  -1   3      430.58      474.05     15.14 o
   8  -1   3      209.81      197.70     10.29 o
   9  -1   3       32.30       21.30     11.52 o
  10  -1   3        0.38        2.32      5.72 o
 -10   0   3       51.62       23.62     16.98 o
  -9   0   3       59.53       49.74      7.83 o
  -8   0   3       16.20       17.11      3.96 o
  -7   0   3       62.58       61.96      4.17 o
  -6   0   3      185.36      197.59      5.26 o
  -5   0   3        6.57        7.79      1.58 o
  -4   0   3      662.67      686.75      7.94 o
  -3   0   3        2.65        3.75      0.90 o
  -2   0   3      528.66      549.14      4.81 o
  -1   0   3    10111.44     9808.92     47.03 o
   0   0   3     3148.22     3088.23     14.53 o
   1   0   3        3.60        5.58      0.55 o
   2   0   3      240.87      280.25      3.15 o
   3   0   3     3331.50     3318.53     19.03 o
   4   0   3        6.28        0.12      0.91 o
   5   0   3       26.14       24.66      1.80 o
   6   0   3       46.09       54.14      3.17 o
   7   0   3      151.78      166.73      8.06 o
   8   0   3       53.00       54.22      6.56 o
   9   0   3        1.20       -6.13      6.86 o
  10   0   3       41.96       32.84     15.07 o
  -9   1   3       26.19       11.55      5.81 o
  -8   1   3       12.00       12.33      3.78 o
  -7   1   3       57.23       49.45      3.98 o
  -6   1   3      444.45      491.58      8.63 o
  -5   1   3        6.98        4.86      1.99 o
  -4   1   3       66.41       76.00      2.68 o
  -3   1   3     1605.60     1599.97     12.03 o
  -2   1   3      602.30      631.72      5.18 o
  -1   1   3    17019.37    16772.13     78.21 o
   0   1   3     2642.59     2734.63     13.73 o
   1   1   3      563.44      494.82      3.61 o
   2   1   3     1714.01     1688.18     10.15 o
   3   1   3      275.78      281.72      3.63 o
   4   1   3       20.30       20.89      1.44 o
   5   1   3      666.84      652.77      7.76 o
   6   1   3       92.89       85.88      4.26 o
   7   1   3      240.47      245.43      6.60 o
   8   1   3        1.91       -3.05      3.05 o
   9   1   3       53.50       56.57      6.85 o
  10   1   3       44.08       18.97      8.97 o
  -9   2   3       54.15       56.45     17.07 o
  -8   2   3       15.56       15.25      4.86 o
  -7   2   3        6.86       11.56      2.99 o
  -6   2   3        0.90        2.56      2.24 o
  -5   2   3       87.34       85.07      3.53 o
  -4   2   3       36.78       55.80      3.77 o
  -3   2   3      518.14      573.57      5.88 o
  -2   2   3      798.42      781.51      5.43 o
  -1   2   3     5126.91     5045.80     32.91 o
   0   2   3     4905.20     4833.27     23.89 o
   1   2   3     5613.07     5405.34     25.46 o
   2   2   3      998.09      971.57      8.53 o
   3   2   3      337.45      342.75      4.74 o
   4   2   3       48.03       37.20      2.01 o
   5   2   3     1644.42     1693.03     17.96 o
   6   2   3      105.93      109.20      4.39 o
   7   2   3      128.69      148.23      5.82 o
   8   2   3       11.16       -0.44      3.35 o
   9   2   3        8.64       -0.16      4.34 o
  10   2   3       13.41       -2.10      8.78 o
  -9   3   3        0.76       -5.78     10.53 o
  -8   3   3       12.08        8.64      7.27 o
  -7   3   3      209.59      238.15      9.67 o
  -6   3   3       26.41       33.54      3.28 o
  -5   3   3       74.77       70.30      3.62 o
  -4   3   3      213.19      206.35      4.68 o
  -3   3   3      155.18      137.36      3.31 o
  -2   3   3      419.14      441.63      4.13 o
  -1   3   3      443.98      455.96      3.72 o
   0   3   3      418.33      392.77      3.83 o
   1   3   3     1080.97     1012.16      9.01 o
   2   3   3      121.07      115.21      2.45 o
   3   3   3      459.91      512.58      6.26 o
   4   3   3      818.60      809.51      8.87 o
   5   3   3       19.72       18.04      2.08 o
   6   3   3       54.73       58.82      3.59 o
   7   3   3      165.80      187.45      6.05 o
   8   3   3       91.49       80.69      5.08 o
   9   3   3       68.32       57.49      6.01 o
  10   3   3        0.25        0.16      4.51 o
  -8   4   3       41.87       32.78      6.53 o
  -7   4   3      237.44      283.86     11.95 o
  -6   4   3      159.52      171.07      7.91 o
  -5   4   3       18.48       16.92      2.80 o
  -4   4   3      200.40      198.77      4.74 o
  -3   4   3       59.56       62.59      2.86 o
  -2   4   3       86.19       62.66      2.36 o
  -1   4   3       16.03        4.73      0.86 o
   0   4   3      245.64      226.30      2.89 o
   1   4   3       11.40       12.12      1.08 o
   2   4   3      150.02      115.16      2.63 o
   3   4   3       29.79       31.85      1.90 o
   4   4   3     1074.21     1054.79     10.66 o
   5   4   3       19.87       17.94      2.15 o
   6   4   3      341.56      386.59      7.37 o
   7   4   3      132.99      138.65      5.23 o
   8   4   3        5.93       11.91      3.29 o
   9   4   3        0.86       -3.62      3.62 o
  10   4   3        2.42        0.90      5.76 o
  -8   5   3       15.39        9.20      9.25 o
  -7   5   3       48.91       46.33      8.50 o
  -6   5   3       15.81       13.72      3.89 o
  -5   5   3       39.68       38.04      4.27 o
  -4   5   3      185.29      200.27      6.38 o
  -3   5   3      738.92      743.56      8.70 o
  -2   5   3      643.41      607.04      6.44 o
  -1   5   3      581.64      605.78      5.41 o
   0   5   3       55.67       54.55      2.05 o
   1   5   3      284.62      288.60      3.43 o
   2   5   3       82.23       68.26      2.42 o
   3   5   3      252.47      261.78      4.64 o
   4   5   3      480.55      441.84      6.52 o
   5   5   3      254.10      219.61      4.84 o
   6   5   3      236.68      219.34      5.39 o
   7   5   3       37.54       35.67      3.52 o
   8   5   3        2.68        0.87      3.26 o
   9   5   3       30.57       36.88      6.86 o
  10   5   3       54.14       68.11      7.79 o
  11   5   3        0.31        2.43      8.38 o
  -8   6   3       10.05       12.30      5.51 o
  -7   6   3       11.03        8.87      6.46 o
  -6   6   3       51.30       63.18      6.60 o
  -5   6   3       38.46       40.47      6.05 o
  -4   6   3        7.88       -2.31      3.18 o
  -3   6   3       19.02       15.09      2.85 o
  -2   6   3       46.04       40.79      2.18 o
  -1   6   3       49.38       52.77      2.26 o
   0   6   3        1.82        3.41      0.97 o
   1   6   3       81.56       52.11      1.89 o
   2   6   3      165.97      161.84      3.31 o
   3   6   3      346.41      340.90      5.52 o
   4   6   3      645.14      673.80      8.45 o
   5   6   3      275.24      265.98      5.91 o
   6   6   3        0.28       -1.99      1.99 o
   7   6   3       12.23       -2.55      2.72 o
   8   6   3      121.44      133.72      6.80 o
   9   6   3       67.56       70.03      5.98 o
  10   6   3        0.03       -4.02      4.40 o
  11   6   3        0.06       -2.86     11.07 o
  -7   7   3       24.77       14.99     25.53 o
  -6   7   3       72.77       68.39     14.93 o
  -5   7   3       26.12       27.09      6.07 o
  -4   7   3       16.54       11.78      5.31 o
  -3   7   3      339.50      363.76      9.22 o
  -2   7   3      293.78      286.13      5.77 o
  -1   7   3      440.72      429.06      6.17 o
   0   7   3      290.87      279.90      3.82 o
   1   7   3       16.97       23.30      1.63 o
   2   7   3      171.59      172.73      3.25 o
   3   7   3      592.72      574.67      7.88 o
   4   7   3      120.68      112.38      4.14 o
   5   7   3      135.58      146.73      5.00 o
   6   7   3        6.98       -0.42      2.31 o
   7   7   3      113.58      139.58      5.89 o
   8   7   3       14.14       10.86      3.60 o
   9   7   3       11.01       12.61      4.24 o
  10   7   3        3.13       -4.62      4.62 o
  -6   8   3        6.05        4.15      7.32 o
  -5   8   3       20.93       16.45     10.36 o
  -4   8   3       72.73       91.28      9.22 o
  -3   8   3       39.09       43.25      6.39 o
  -2   8   3       30.83       30.51      2.91 o
  -1   8   3       18.08        9.64      2.06 o
   0   8   3       20.76       18.80      2.29 o
   1   8   3       11.14       10.68      2.18 o
   2   8   3      485.07      483.33      7.15 o
   3   8   3      588.70      579.01      8.16 o
   4   8   3       26.48       19.37      2.48 o
   5   8   3      311.64      333.75      7.21 o
   6   8   3       58.54       61.37      4.02 o
   7   8   3        6.50        9.45      2.98 o
   8   8   3       13.65       13.45      4.08 o
   9   8   3        3.69        1.45      3.93 o
  10   8   3       41.61       38.91      7.61 o
  -5   9   3       44.17       20.15     23.74 o
  -4   9   3       13.75        0.59      9.31 o
  -3   9   3      122.91      136.82      8.31 o
  -2   9   3      144.36      146.97      5.68 o
  -1   9   3      202.15      208.19      5.23 o
   0   9   3       56.83       50.01      3.33 o
   1   9   3       24.54       26.25      2.90 o
   2   9   3        9.08       11.14      2.58 o
   3   9   3       15.99       19.22      2.80 o
   4   9   3        1.36       -2.22      2.26 o
   5   9   3       22.92       19.32      3.35 o
   6   9   3       47.73       43.37      5.40 o
   7   9   3        0.37       -3.46      3.46 o
   8   9   3       19.82       16.71      5.99 o
   9   9   3       49.50       49.46     12.11 o
  -4  10   3        9.18       10.41      7.44 o
  -3  10   3       68.78       48.58     11.61 o
  -2  10   3        4.66        1.72      5.13 o
  -1  10   3        0.10       -2.06      2.06 o
   0  10   3       18.26       19.86      3.14 o
   1  10   3       35.41       35.62      3.46 o
   2  10   3      155.92      169.78      5.74 o
   3  10   3       65.13       62.96      4.08 o
   4  10   3      167.89      192.75      6.34 o
   5  10   3       63.51       77.53      4.83 o
   6  10   3        9.96        4.20      3.91 o
   7  10   3       36.12       32.03      6.93 o
   8  10   3       15.33       14.68      7.42 o
   9  10   3        5.39       -6.78     10.71 o
  -3  11   3       58.85       84.53     24.99 o
  -2  11   3       70.90       62.44     10.57 o
  -1  11   3       10.02       -1.19      3.88 o
   0  11   3       24.01       18.54      4.63 o
   1  11   3       15.59       13.24      2.92 o
   2  11   3       27.56       31.60      3.66 o
   3  11   3       17.42       22.35      3.42 o
   4  11   3        6.26        6.91      2.93 o
   5  11   3       13.99        8.39      3.37 o
   6  11   3        1.54       -3.46      3.46 o
   7  11   3        0.07       -3.85      3.85 o
   8  11   3       27.26       16.37      8.51 o
   9  11   3        5.97       11.78     12.50 o
  -1  12   3        1.37       -0.60      6.16 o
   0  12   3       14.30       14.54      5.01 o
   1  12   3       23.30       22.20      5.42 o
   2  12   3       25.38       36.55      4.19 o
   3  12   3        1.47        5.41      3.07 o
   4  12   3       21.26       16.36      3.53 o
   5  12   3        4.64        2.86      3.76 o
   6  12   3       17.76       11.43      4.41 o
   7  12   3        6.40        1.08      8.92 o
   8  12   3        1.92        1.43     10.71 o
  -1  13   3       29.72        2.50     16.78 o
   0  13   3       13.80       13.92     17.49 o
   1  13   3        0.86        4.25      5.81 o
   2  13   3        8.27       16.27      5.87 o
   3  13   3       18.58       20.75      5.48 o
   4  13   3        9.08        8.28      3.90 o
   5  13   3        0.22       -0.92      5.71 o
   6  13   3       12.86        2.86     12.14 o
   7  13   3        0.00        5.71     11.42 o
   1  14   3       27.79       40.70     19.99 o
   2  14   3       16.06       27.49     17.49 o
   3  14   3       40.88       53.55     18.21 o
   4  14   3        1.38       -8.57     14.28 o
   5  14   3        5.98        2.50     14.64 o
  -3 -13   4        3.62        1.43     14.99 o
  -2 -13   4       28.95       38.20     18.92 o
  -1 -13   4        9.34       18.21     16.42 o
  -6 -12   4        4.66       28.20     18.56 o
  -5 -12   4       12.28       25.70     16.78 o
  -4 -12   4        8.63       13.92     14.99 o
  -3 -12   4       12.12       25.70     14.64 o
  -2 -12   4        0.02        4.64     13.57 o
  -1 -12   4        1.25       -4.28     13.21 o
   0 -12   4        1.05       -7.85     14.64 o
   1 -12   4       10.48       18.56     15.35 o
   2 -12   4        0.26      -16.07     16.07 o
  -7 -11   4        0.67        1.43     13.21 o
  -6 -11   4        1.32       -1.96      5.63 o
  -5 -11   4       50.85       62.32      7.83 o
  -4 -11   4        9.28        6.72      4.79 o
  -3 -11   4       81.56       74.06      9.06 o
  -2 -11   4        9.04        5.12      5.89 o
  -1 -11   4        6.46        6.37      4.28 o
   0 -11   4       94.69       89.92     10.92 o
   1 -11   4        0.41       -3.02      4.32 o
   2 -11   4        7.65        4.56      6.09 o
   3 -11   4       17.65        0.36     15.71 o
  -8 -10   4       18.29       39.63     14.64 o
  -7 -10   4        2.53        0.34      4.82 o
  -6 -10   4       13.92       17.88      4.73 o
  -5 -10   4        0.33        0.74      3.89 o
  -4 -10   4        6.65        2.53      3.54 o
  -3 -10   4        0.65       -2.61      2.61 o
  -2 -10   4       17.91       20.95      4.34 o
  -1 -10   4       29.73       30.93      4.67 o
   0 -10   4        3.02        3.81      3.47 o
   1 -10   4       21.14       16.01      4.15 o
   2 -10   4        9.66        6.35      4.34 o
   3 -10   4       76.91       72.01      9.68 o
   4 -10   4        2.68       10.78      8.32 o
  -9  -9   4        0.03        0.36     11.42 o
  -8  -9   4        4.66        3.97      7.52 o
  -7  -9   4        0.02        7.04      4.65 o
  -6  -9   4       65.93       77.12      6.85 o
  -5  -9   4       32.23       26.12      4.04 o
  -4  -9   4        0.83        0.69      3.01 o
  -3  -9   4       58.72       55.01      4.82 o
  -2  -9   4        5.64        0.05      2.13 o
  -1  -9   4      269.41      278.78      9.67 o
   0  -9   4        1.02        3.85      3.04 o
   1  -9   4       14.04       19.50      3.48 o
   2  -9   4        2.46        1.93      4.39 o
   3  -9   4       20.38       20.28      4.62 o
   4  -9   4       11.16       25.91     10.31 o
   5  -9   4       21.87       12.14     15.35 o
  -9  -8   4        9.21        2.58      7.70 o
  -8  -8   4        2.65        4.97      4.70 o
  -7  -8   4       35.69       39.42      5.98 o
  -6  -8   4       78.20       60.56      5.55 o
  -5  -8   4        0.01        0.98      3.01 o
  -4  -8   4       67.40       68.65      5.76 o
  -3  -8   4       90.34       83.75      4.95 o
  -2  -8   4        4.90        4.45      2.06 o
  -1  -8   4       60.22       57.05      2.93 o
   0  -8   4      312.86      326.09      9.71 o
   1  -8   4        6.15        4.44      2.75 o
   2  -8   4        0.31       -1.27      2.50 o
   3  -8   4       36.53       30.07      5.47 o
   4  -8   4      173.57      206.22     17.14 o
   5  -8   4       10.20       19.05      9.95 o
  -9  -7   4       19.68       12.41      7.31 o
  -8  -7   4       16.21       12.51      5.06 o
  -7  -7   4        7.63        0.78      3.61 o
  -6  -7   4       18.23       16.37      3.78 o
  -5  -7   4       13.50       16.16      3.35 o
  -4  -7   4      449.60      472.66      9.52 o
  -3  -7   4      111.54      112.79      4.71 o
  -2  -7   4      210.61      209.91      5.24 o
  -1  -7   4       41.07       37.95      2.72 o
   0  -7   4        5.32        3.08      2.73 o
   1  -7   4       38.39       33.42      3.75 o
   2  -7   4       11.15        8.91      3.00 o
   3  -7   4       66.49       72.95      6.33 o
   4  -7   4       68.34       73.09      9.66 o
   5  -7   4        7.29       11.10      7.42 o
   6  -7   4       51.61       58.10     15.29 o
  -9  -6   4        0.54        3.02      4.75 o
  -8  -6   4        1.33       -2.63      3.25 o
  -7  -6   4        2.38        0.37      2.98 o
  -6  -6   4       43.87       37.18      3.39 o
  -5  -6   4       10.40        9.35      2.40 o
  -4  -6   4       26.00       24.68      2.59 o
  -3  -6   4       64.95       70.78      2.92 o
  -2  -6   4       27.03       25.17      1.83 o
  -1  -6   4        1.30        0.31      1.03 o
   0  -6   4       23.31       26.20      2.24 o
   1  -6   4      634.53      640.24     10.28 o
   2  -6   4      611.96      599.34     12.27 o
   3  -6   4       53.79       45.04      5.00 o
   4  -6   4        0.02        2.46      3.93 o
   5  -6   4        0.06       -2.13      5.90 o
   6  -6   4       61.07       50.47     10.12 o
   7  -6   4       14.47        6.72     17.01 o
 -10  -5   4       16.96       17.17      8.72 o
  -9  -5   4        0.21       -0.09      4.61 o
  -8  -5   4       21.87       13.75      3.99 o
  -7  -5   4       49.73       56.39      4.62 o
  -6  -5   4        4.47        5.51      2.55 o
  -5  -5   4        2.46       -1.82      1.82 o
  -4  -5   4       39.48       31.23      2.54 o
  -3  -5   4      109.72      112.05      3.57 o
  -2  -5   4     1552.38     1588.17     10.81 o
  -1  -5   4      100.59      100.72      2.11 o
   0  -5   4        6.61       11.60      1.06 o
   1  -5   4        7.40        6.48      2.10 o
   2  -5   4       48.30       46.61      4.90 o
   3  -5   4       12.64       14.95      2.24 o
   4  -5   4       16.77       17.76      2.25 o
   5  -5   4      167.54      181.25      6.16 o
   6  -5   4        2.35        3.13      3.97 o
   7  -5   4       18.26       16.77      5.64 o
   8  -5   4       11.17        4.48     10.98 o
 -10  -4   4        7.90       12.17      6.14 o
  -9  -4   4       17.11       29.06      5.99 o
  -8  -4   4       27.12       21.39      4.30 o
  -7  -4   4       38.33       34.55      3.42 o
  -6  -4   4       13.32       13.03      2.83 o
  -5  -4   4       24.25       27.11      2.78 o
  -4  -4   4      236.34      228.62      4.84 o
  -3  -4   4       40.37       47.80      2.66 o
  -2  -4   4       52.83       55.45      2.02 o
  -1  -4   4      688.79      623.98      5.92 o
   0  -4   4      655.63      689.74      5.01 o
   1  -4   4      775.13      780.28      9.56 o
   2  -4   4      437.19      462.28      4.52 o
   3  -4   4     1084.39     1073.95     15.35 o
   4  -4   4      540.58      549.23      9.11 o
   5  -4   4      792.19      772.73     12.93 o
   6  -4   4       24.99       17.43      3.70 o
   7  -4   4       12.06       10.40      4.00 o
   8  -4   4        9.08       10.37      7.83 o
   9  -4   4        1.22       13.36      6.00 o
 -10  -3   4        7.46       20.53      5.79 o
  -9  -3   4       15.65        8.99      6.06 o
  -8  -3   4        4.95        2.98      3.55 o
  -7  -3   4       21.37       25.70      3.20 o
  -6  -3   4      226.83      241.59      6.19 o
  -5  -3   4      287.23      296.39      6.41 o
  -4  -3   4      123.09      134.23      4.11 o
  -3  -3   4       73.70       75.46      2.31 o
  -2  -3   4        4.03        4.43      0.75 o
  -1  -3   4       11.26        3.33      0.74 o
   0  -3   4     1324.39     1408.94     10.15 o
   1  -3   4     2027.19     2046.29     13.37 o
   2  -3   4      450.54      417.16      4.60 o
   3  -3   4      316.65      310.60      5.53 o
   4  -3   4       90.37       86.53      2.80 o
   5  -3   4       27.58       22.09      3.18 o
   6  -3   4      290.90      302.07     11.88 o
   7  -3   4      120.49      126.12      7.20 o
   8  -3   4        6.14       -2.49      5.61 o
   9  -3   4        6.76        6.67      5.41 o
 -10  -2   4       20.19       17.86      5.45 o
  -9  -2   4       95.47       87.21      7.05 o
  -8  -2   4        0.92       -3.46      3.46 o
  -7  -2   4        6.09        8.35      3.04 o
  -6  -2   4        3.72        2.87      1.91 o
  -5  -2   4        0.79       -0.50      1.43 o
  -4  -2   4        4.51        1.41      1.41 o
  -3  -2   4      204.42      188.04      3.96 o
  -2  -2   4     1157.75     1054.58      7.33 o
  -1  -2   4      113.91      112.63      1.63 o
   0  -2   4       47.01       41.12      1.16 o
   1  -2   4     4659.19     4693.51     30.39 o
   2  -2   4     3401.25     3527.59     25.84 o
   3  -2   4      716.37      676.41      8.19 o
   4  -2   4       66.78       58.30      2.27 o
   5  -2   4       29.51       28.30      2.59 o
   6  -2   4       95.39      109.67     10.25 o
   7  -2   4      198.82      211.91     11.22 o
   8  -2   4        0.60       -4.55      4.55 o
   9  -2   4        1.59       -7.34      7.34 o
 -10  -1   4       62.71       28.51     19.28 o
  -9  -1   4       70.62       67.85      8.12 o
  -8  -1   4       11.13        9.93      4.26 o
  -7  -1   4       45.36       35.86      3.83 o
  -6  -1   4       71.64       68.95      3.46 o
  -5  -1   4       10.16        7.24      1.72 o
  -4  -1   4      638.32      672.57      7.42 o
  -3  -1   4     1530.26     1490.51     12.85 o
  -2  -1   4       52.88       37.76      1.95 o
  -1  -1   4       60.77       69.50      1.24 o
   0  -1   4        0.92        1.38      0.56 o
   1  -1   4      282.32      320.28      3.10 o
   2  -1   4      125.99      110.83      2.05 o
   3  -1   4       58.77       60.67      1.74 o
   4  -1   4     1082.18     1053.88      8.32 o
   5  -1   4      110.23      112.16      3.48 o
   6  -1   4      342.22      329.06      7.25 o
   7  -1   4       76.48       69.32      6.18 o
   8  -1   4       72.77       82.61      7.44 o
   9  -1   4        0.06       -4.59      4.59 o
  10  -1   4        1.02       -5.97     11.67 o
 -10   0   4        3.40      -12.29     12.29 o
  -9   0   4        0.67        0.22      4.85 o
  -8   0   4       60.35       52.93      5.13 o
  -7   0   4       87.13       89.57      5.14 o
  -6   0   4        1.10        3.01      2.08 o
  -5   0   4       18.86       17.68      2.09 o
  -4   0   4        8.63       14.97      1.54 o
  -3   0   4      318.19      343.91      4.39 o
  -2   0   4        9.74       12.86      1.40 o
  -1   0   4      962.13      976.41      7.24 o
   0   0   4     2233.63     2023.89     16.27 o
   1   0   4       14.98       19.89      1.34 o
   2   0   4       10.44        5.59      0.85 o
   3   0   4     2240.75     2376.69     14.79 o
   4   0   4     1425.92     1387.61     17.24 o
   5   0   4       44.16       38.06      3.13 o
   6   0   4        8.65        9.73      2.33 o
   7   0   4       17.05       12.81      3.06 o
   8   0   4       11.58        1.57      4.52 o
   9   0   4       56.96       38.18      7.32 o
  10   0   4        8.70        8.99      7.81 o
  -9   1   4      110.96      110.65     13.42 o
  -8   1   4      131.09      147.28      7.49 o
  -7   1   4       16.74       16.02      3.16 o
  -6   1   4        1.61        2.40      2.32 o
  -5   1   4      158.81      159.91      4.28 o
  -4   1   4      419.54      387.92      5.46 o
  -3   1   4      316.24      304.44      3.93 o
  -2   1   4      427.03      427.43      4.61 o
  -1   1   4     2309.45     2435.40     19.97 o
   0   1   4      707.47      678.54      5.05 o
   1   1   4      623.24      592.42      4.86 o
   2   1   4        0.56        3.43      0.72 o
   3   1   4        6.99       10.72      1.03 o
   4   1   4        3.70        9.07      1.11 o
   5   1   4      535.87      506.61      6.75 o
   6   1   4      156.98      172.58      4.96 o
   7   1   4        0.23       -1.52      2.35 o
   8   1   4       89.66       83.52      5.57 o
   9   1   4        2.58       -6.83      6.83 o
  10   1   4       25.33       21.95      6.40 o
  11   1   4       25.74       20.71     11.78 o
  -9   2   4       75.01       81.04     10.05 o
  -8   2   4       19.02       17.34      5.42 o
  -7   2   4       55.31       61.64      4.33 o
  -6   2   4      248.29      268.97      6.76 o
  -5   2   4       23.65       27.07      2.56 o
  -4   2   4       54.71       60.35      2.75 o
  -3   2   4       28.99       43.75      2.47 o
  -2   2   4       16.33       31.36      1.31 o
  -1   2   4      135.46      150.47      3.10 o
   0   2   4    10614.64    10953.54     60.22 o
   1   2   4     1588.57     1541.48     10.54 o
   2   2   4     1842.47     1739.51     14.87 o
   3   2   4      502.59      537.40      6.20 o
   4   2   4      101.46       98.04      3.02 o
   5   2   4       87.09       88.04      3.37 o
   6   2   4     1261.50     1368.19     16.02 o
   7   2   4        6.99        3.96      2.55 o
   8   2   4       13.03        7.03      3.60 o
   9   2   4       43.03       37.02      4.86 o
  10   2   4        7.77       -2.73      5.66 o
  11   2   4        5.15       -2.50     10.71 o
  -9   3   4        1.21      -16.45     18.21 o
  -8   3   4        9.87       10.18      5.98 o
  -7   3   4      405.30      459.12     12.38 o
  -6   3   4      430.41      471.77      8.35 o
  -5   3   4      223.97      239.78      5.73 o
  -4   3   4       11.06       12.80      1.65 o
  -3   3   4      247.80      265.10      3.94 o
  -2   3   4       13.94       22.89      1.32 o
  -1   3   4       55.59       66.41      1.69 o
   0   3   4      603.42      533.40      5.60 o
   1   3   4      929.94      948.72      7.36 o
   2   3   4      783.13      763.21      7.83 o
   3   3   4     2270.71     2237.28     17.10 o
   4   3   4      591.81      585.16      7.40 o
   5   3   4      186.31      185.06      4.59 o
   6   3   4      506.67      498.66      8.80 o
   7   3   4      629.88      671.78     10.66 o
   8   3   4       51.71       41.16      4.32 o
   9   3   4       15.46        9.56      4.40 o
  10   3   4       11.70        3.38      6.35 o
  11   3   4        0.37       -6.07     10.35 o
  -8   4   4        6.97        4.14     13.92 o
  -7   4   4       33.03       32.69      5.51 o
  -6   4   4       13.84       15.62      4.10 o
  -5   4   4        1.14        0.56      1.97 o
  -4   4   4       63.46       60.51      3.71 o
  -3   4   4       58.90       54.11      3.00 o
  -2   4   4      408.86      419.06      5.61 o
  -1   4   4        6.93       27.76      1.54 o
   0   4   4      109.21      102.09      2.27 o
   1   4   4       46.41       33.53      1.56 o
   2   4   4      335.43      311.50      4.66 o
   3   4   4      287.39      287.11      4.59 o
   4   4   4       61.67       59.72      2.91 o
   5   4   4       68.71       81.01      3.81 o
   6   4   4      237.81      234.83      5.99 o
   7   4   4       28.06       17.55      2.98 o
   8   4   4      282.47      321.95      9.79 o
   9   4   4        0.04       -3.80      3.80 o
  10   4   4       27.59       13.54      5.37 o
  -8   5   4        0.45       -1.94      5.54 o
  -7   5   4       75.06       60.39      6.57 o
  -6   5   4       82.23       89.41      6.32 o
  -5   5   4      935.07      953.44     19.22 o
  -4   5   4       54.79       61.77      4.32 o
  -3   5   4      137.16      147.84      4.83 o
  -2   5   4       36.99       42.28      2.27 o
  -1   5   4      796.16      800.45      8.26 o
   0   5   4      639.05      659.57      5.62 o
   1   5   4      587.11      582.91      5.79 o
   2   5   4        0.41       -0.41      1.04 o
   3   5   4      576.83      593.38      7.52 o
   4   5   4       12.55       12.71      1.76 o
   5   5   4       37.04       41.85      2.88 o
   6   5   4      148.98      150.92      5.15 o
   7   5   4        1.75       -2.49      2.49 o
   8   5   4       27.58       26.94      3.91 o
   9   5   4       34.32       39.88      5.31 o
  10   5   4       25.11       19.83      5.11 o
  11   5   4        0.47       -2.05      8.21 o
  -7   6   4       33.89       30.23     12.76 o
  -6   6   4        2.89        2.50      4.33 o
  -5   6   4       12.63        6.00      4.28 o
  -4   6   4        0.68        2.06      3.75 o
  -3   6   4      336.47      332.67      8.98 o
  -2   6   4      559.65      567.76      7.22 o
  -1   6   4      964.63      955.35      7.91 o
   0   6   4     1363.30     1324.04      9.35 o
   1   6   4       19.52       31.08      1.66 o
   2   6   4      406.61      385.72      5.61 o
   3   6   4      133.42      124.53      3.76 o
   4   6   4        6.28       11.75      2.02 o
   5   6   4        5.47        1.26      1.97 o
   6   6   4        2.09       -2.10      2.10 o
   7   6   4        2.89       -1.98      2.76 o
   8   6   4        4.71        8.66      3.45 o
   9   6   4       61.27       68.29      6.09 o
  10   6   4       40.30       30.41      5.34 o
  11   6   4        0.28       -2.86     10.00 o
  -7   7   4        5.47        7.32      5.55 o
  -6   7   4        9.90       -3.26      8.85 o
  -5   7   4       49.42       56.37      6.22 o
  -4   7   4      144.38      166.72      7.49 o
  -3   7   4      530.53      511.05     11.27 o
  -2   7   4       53.65       61.15      5.90 o
  -1   7   4      112.80      134.33      3.76 o
   0   7   4      136.66      126.03      3.02 o
   1   7   4       88.80       89.93      2.69 o
   2   7   4        5.24        5.98      1.52 o
   3   7   4      100.37       95.62      3.89 o
   4   7   4       46.71       46.65      3.05 o
   5   7   4       12.37        8.79      2.44 o
   6   7   4        4.08        1.43      2.39 o
   7   7   4        0.01       -2.84      2.84 o
   8   7   4       74.17       85.63      5.51 o
   9   7   4       12.33       15.24      5.00 o
  10   7   4       10.04        8.07      5.16 o
  -7   8   4        5.38        7.85      8.21 o
  -6   8   4        0.41       -0.86      3.95 o
  -5   8   4        1.01       -3.13      3.13 o
  -4   8   4        4.89        3.00      6.25 o
  -3   8   4       88.58       92.34      6.22 o
  -2   8   4       36.02       45.74      3.79 o
  -1   8   4      873.05      858.52     10.23 o
   0   8   4      659.38      667.40      8.72 o
   1   8   4      409.43      390.47      6.61 o
   2   8   4      154.83      161.54      4.16 o
   3   8   4      113.57      113.84      4.30 o
   4   8   4        1.19       -1.78      1.91 o
   5   8   4        1.00        3.72      2.41 o
   6   8   4        0.42       -0.28      2.51 o
   7   8   4        8.21        6.09      3.14 o
   8   8   4        0.24       -3.96      3.96 o
   9   8   4       37.69       43.58      6.91 o
  10   8   4        0.05       -1.23      5.59 o
  -5   9   4        1.48       -4.11      5.00 o
  -4   9   4       14.26       18.47      4.07 o
  -3   9   4      145.64      144.54     15.20 o
  -2   9   4       10.33        6.78      2.58 o
  -1   9   4      116.29      110.53      4.95 o
   0   9   4       60.35       63.76      3.71 o
   1   9   4        1.64        0.29      2.09 o
   2   9   4      361.11      348.47      7.21 o
   3   9   4       49.63       46.64      3.67 o
   4   9   4       76.95       61.74      4.36 o
   5   9   4       10.78       12.78      3.42 o
   6   9   4       21.17       21.39      3.87 o
   7   9   4        0.06       -2.25      3.64 o
   8   9   4        5.73       -1.06      4.12 o
   9   9   4       20.60       25.15      9.77 o
  -4  10   4       15.13       19.61      8.06 o
  -3  10   4        2.09       -0.49      5.49 o
  -2  10   4       56.00       62.97      4.98 o
  -1  10   4        5.58        3.84      2.49 o
   0  10   4       18.47       22.35      3.51 o
   1  10   4      672.34      676.21     10.14 o
   2  10   4       72.30       78.36      5.05 o
   3  10   4      115.57      110.95      5.05 o
   4  10   4        1.09        4.00      2.62 o
   5  10   4      134.86      165.06      6.71 o
   6  10   4       14.82        2.22      3.26 o
   7  10   4        4.61       -0.51      3.89 o
   8  10   4       75.86       74.25      8.44 o
   9  10   4        1.22       36.06     16.07 o
  -3  11   4       17.42       11.32      7.44 o
  -2  11   4        6.92       -2.39     11.07 o
  -1  11   4        1.67       -4.82      4.82 o
   0  11   4        2.08       -1.14      2.50 o
   1  11   4        1.63        5.55      2.77 o
   2  11   4       63.08       68.10      4.51 o
   3  11   4       81.96       81.01      5.12 o
   4  11   4      111.04      110.26      5.60 o
   5  11   4        1.50       -0.30      3.07 o
   6  11   4       28.98       27.39      4.50 o
   7  11   4        0.02       -4.07      4.07 o
   8  11   4        0.00       -4.08      8.70 o
   9  11   4        1.64        2.86     10.71 o
  -1  12   4       24.43       23.55      8.18 o
   0  12   4        0.70       -0.54      4.14 o
   1  12   4        2.17        2.15      4.23 o
   2  12   4       85.29       89.03      5.28 o
   3  12   4      152.12      174.32      7.82 o
   4  12   4        0.03        0.64      3.08 o
   5  12   4       11.51       10.15      3.69 o
   6  12   4        9.33        5.06      4.22 o
   7  12   4       44.70       26.44     13.05 o
   8  12   4        3.82       -0.71     10.00 o
   0  13   4        0.01       -8.21     15.35 o
   1  13   4       26.21       29.00      6.72 o
   2  13   4        9.83       14.08      5.38 o
   3  13   4       53.76       51.70      5.15 o
   4  13   4        8.56        6.24      3.88 o
   5  13   4       68.91       61.03      6.53 o
   6  13   4       19.88       18.56     13.92 o
   7  13   4        0.21      -11.78     11.78 o
   1  14   4        5.32       15.71     17.14 o
   2  14   4       10.21       -5.00     14.99 o
   3  14   4        0.19       19.64     17.14 o
   4  14   4        4.36       -0.36     14.64 o
   5  14   4       24.61        8.21     15.35 o
   6  14   4        2.36      -14.28     14.28 o
  -5 -12   5        4.30      -14.28     14.28 o
  -4 -12   5       10.98       15.35     15.71 o
  -3 -12   5        2.49        2.50     14.28 o
  -2 -12   5       20.11       13.57     14.64 o
  -1 -12   5        3.11       -8.21     13.57 o
   0 -12   5       45.24       63.55     19.64 o
   1 -12   5        0.29       -4.64     15.35 o
  -7 -11   5        1.65        2.50     15.35 o
  -6 -11   5        1.96       15.71     14.64 o
  -5 -11   5        2.10        5.82      5.09 o
  -4 -11   5       17.82       21.17      7.51 o
  -3 -11   5       12.67        9.35      6.61 o
  -2 -11   5       17.84        8.79      6.52 o
  -1 -11   5       12.74       16.84      6.25 o
   0 -11   5        0.94        5.04      5.17 o
   1 -11   5        0.00        6.83      6.71 o
   2 -11   5        2.54       -8.93     13.57 o
   3 -11   5        4.91       -6.78     14.64 o
  -8 -10   5        5.16       12.85     12.50 o
  -7 -10   5        4.32       12.85     13.92 o
  -6 -10   5       13.46        5.14      4.73 o
  -5 -10   5       18.79       22.71      4.69 o
  -4 -10   5        0.78        1.77      3.62 o
  -3 -10   5       54.31       52.86      8.03 o
  -2 -10   5       12.52        9.80      6.01 o
  -1 -10   5       35.76       41.34      9.24 o
   0 -10   5       89.62       80.29      7.46 o
   1 -10   5       17.36       13.65      4.68 o
   2 -10   5       15.46       16.64      5.99 o
   3 -10   5       48.62       55.65      8.81 o
   4 -10   5       25.21       16.07     11.42 o
  -9  -9   5        1.03        0.36     12.50 o
  -8  -9   5        0.00       14.52      8.92 o
  -7  -9   5       64.67       66.36      6.60 o
  -6  -9   5       50.36       54.93      5.80 o
  -5  -9   5        1.13       -0.93      3.47 o
  -4  -9   5       30.59       25.16      4.26 o
  -3  -9   5        0.79       -2.06      2.92 o
  -2  -9   5       38.54       42.36      4.45 o
  -1  -9   5        2.88        1.11      3.58 o
   0  -9   5       32.86       25.40      4.48 o
   1  -9   5      110.03      128.62     14.90 o
   2  -9   5        1.96        7.84      3.63 o
   3  -9   5        0.06        4.40      5.40 o
   4  -9   5       44.27       53.90     12.49 o
  -9  -8   5        3.13       12.50     11.07 o
  -8  -8   5       12.95        3.57      4.86 o
  -7  -8   5        2.34        4.66      4.45 o
  -6  -8   5        8.63        8.35      4.22 o
  -5  -8   5        8.17        9.06      3.73 o
  -4  -8   5       84.52       81.18      5.69 o
  -3  -8   5       14.83       17.05      3.00 o
  -2  -8   5       59.69       49.28      3.75 o
  -1  -8   5       73.37       63.74      4.26 o
   0  -8   5       29.83       28.83      4.40 o
   1  -8   5      193.57      209.98      9.49 o
   2  -8   5       59.21       51.19      4.97 o
   3  -8   5       17.60       15.91      4.15 o
   4  -8   5        0.17        5.32      7.07 o
   5  -8   5       18.65       37.54      9.53 o
  -9  -7   5        0.23        0.83      8.75 o
  -8  -7   5       13.58       10.71      4.45 o
  -7  -7   5       28.40       22.12      4.83 o
  -6  -7   5       21.29       14.77      3.83 o
  -5  -7   5      360.06      384.26      9.39 o
  -4  -7   5        0.07        0.96      2.58 o
  -3  -7   5      136.82      139.84      5.59 o
  -2  -7   5       22.05       22.75      2.82 o
  -1  -7   5       53.81       44.41      3.27 o
   0  -7   5      330.68      350.19     10.30 o
   1  -7   5       18.01        5.02      3.38 o
   2  -7   5      134.93      145.17      8.48 o
   3  -7   5       67.63       66.79      5.60 o
   4  -7   5        8.09       11.67      6.88 o
   5  -7   5        5.39       16.87      7.35 o
   6  -7   5       16.08        8.56     11.28 o
  -9  -6   5       31.83       25.97      7.04 o
  -8  -6   5        0.27       -3.99      3.99 o
  -7  -6   5       54.77       52.04      5.48 o
  -6  -6   5       23.14       27.97      3.67 o
  -5  -6   5        5.85       -2.34      2.34 o
  -4  -6   5       33.22       26.53      3.41 o
  -3  -6   5      575.25      555.09      9.44 o
  -2  -6   5      541.52      546.93      8.80 o
  -1  -6   5      630.38      631.87      8.89 o
   0  -6   5        0.22       -0.99      1.30 o
   1  -6   5      112.31      107.73      5.77 o
   2  -6   5       58.56       52.93      5.19 o
   3  -6   5      492.38      522.26     12.90 o
   4  -6   5       52.27       36.97      6.24 o
   5  -6   5       17.98       18.08      7.64 o
   6  -6   5       14.58        9.82      8.39 o
   7  -6   5        0.17       -0.30      8.91 o
 -10  -5   5        6.44        5.08      8.19 o
  -9  -5   5       43.10       45.66      6.94 o
  -8  -5   5        1.96       -1.91      3.86 o
  -7  -5   5       14.71       12.48      3.01 o
  -6  -5   5       43.79       34.52      3.02 o
  -5  -5   5        6.16       -0.12      2.02 o
  -4  -5   5       57.96       55.00      3.92 o
  -3  -5   5      259.48      270.88      5.24 o
  -2  -5   5       22.99       22.12      1.70 o
  -1  -5   5      129.32      131.03      3.20 o
   0  -5   5      726.13      721.70      6.32 o
   1  -5   5       30.90       35.34      2.52 o
   2  -5   5      482.83      483.18     11.54 o
   3  -5   5      894.97      869.34     12.30 o
   4  -5   5      420.75      436.86      9.06 o
   5  -5   5        7.20        4.29      2.28 o
   6  -5   5       57.43       58.19      4.82 o
   7  -5   5        7.85        4.38      7.55 o
 -10  -4   5        0.38       -2.07      7.63 o
  -9  -4   5        4.97        2.58      4.91 o
  -8  -4   5       14.97       11.77      3.95 o
  -7  -4   5       19.25       17.93      3.35 o
  -6  -4   5        0.15       -0.54      2.14 o
  -5  -4   5      176.42      188.98      5.04 o
  -4  -4   5       21.79       18.19      2.08 o
  -3  -4   5       39.81       41.12      2.13 o
  -2  -4   5       38.90       47.11      3.13 o
  -1  -4   5      472.17      469.92      4.79 o
   0  -4   5      735.54      676.98      5.96 o
   1  -4   5        1.91        1.82      0.81 o
   2  -4   5       14.95        9.12      1.10 o
   3  -4   5        0.18       -1.11      1.11 o
   4  -4   5        9.56       10.52      2.58 o
   5  -4   5       84.71       70.45      4.81 o
   6  -4   5        0.01       -2.89      2.89 o
   7  -4   5       26.06       26.90      4.55 o
   8  -4   5       56.48       38.76      7.62 o
   9  -4   5        4.61        4.26      5.89 o
 -10  -3   5       23.19       22.21      7.89 o
  -9  -3   5       29.15       25.23      6.33 o
  -8  -3   5      106.79      113.68     13.27 o
  -7  -3   5       50.40       62.34      4.83 o
  -6  -3   5        1.31        1.19      2.47 o
  -5  -3   5       86.40       83.49      4.16 o
  -4  -3   5      145.80      134.15      3.00 o
  -3  -3   5        2.09        1.10      0.93 o
  -2  -3   5      138.12      152.18      2.44 o
  -1  -3   5      108.11      111.19      2.17 o
   0  -3   5        9.63        7.71      0.94 o
   1  -3   5      168.11      136.06      2.23 o
   2  -3   5        4.15        6.11      0.76 o
   3  -3   5      510.42      506.31      6.23 o
   4  -3   5      563.62      559.16     10.67 o
   5  -3   5      123.51      131.33      5.62 o
   6  -3   5        0.56        0.09      3.20 o
   7  -3   5       64.35       63.58      5.96 o
   8  -3   5       23.34       14.72      4.92 o
   9  -3   5        0.02        8.22      5.36 o
 -10  -2   5       12.28        0.17     15.11 o
  -9  -2   5        7.72        6.56      6.07 o
  -8  -2   5        1.59        1.51      3.39 o
  -7  -2   5       16.00       16.35      3.60 o
  -6  -2   5      241.46      238.26      6.45 o
  -5  -2   5      151.60      153.93      3.96 o
  -4  -2   5      257.52      228.59      5.42 o
  -3  -2   5     1235.32     1267.26     10.75 o
  -2  -2   5       64.31       66.79      1.79 o
  -1  -2   5      188.83      177.36      2.39 o
   0  -2   5      331.81      308.45      3.45 o
   1  -2   5     1238.01     1314.53      9.51 o
   2  -2   5       10.73        2.86      0.93 o
   3  -2   5      182.89      170.39      2.99 o
   4  -2   5       17.08       23.02      1.68 o
   5  -2   5       40.49       32.63      3.04 o
   6  -2   5      373.48      365.81     10.89 o
   7  -2   5      101.17       84.63      6.42 o
   8  -2   5        0.03       -3.26      4.29 o
   9  -2   5       45.06       44.86      9.67 o
 -10  -1   5        0.85       37.49     17.14 o
  -9  -1   5        5.62        6.57      5.59 o
  -8  -1   5       37.37       33.22      4.80 o
  -7  -1   5      113.74      118.34      7.02 o
  -6  -1   5       95.47      112.27      4.82 o
  -5  -1   5      207.39      216.64      4.64 o
  -4  -1   5      122.08      126.00      3.15 o
  -3  -1   5      963.36     1010.64      8.22 o
  -2  -1   5       16.97       19.77      1.40 o
  -1  -1   5       57.60       59.20      1.38 o
   0  -1   5     1537.02     1552.02     10.70 o
   1  -1   5       43.17       32.85      1.25 o
   2  -1   5     3104.87     3361.95     20.29 o
   3  -1   5        3.31        1.99      0.83 o
   4  -1   5      114.67      100.08      2.46 o
   5  -1   5      931.84      899.36      9.58 o
   6  -1   5        0.96       -2.42      2.42 o
   7  -1   5       33.23       34.07      5.05 o
   8  -1   5        4.65       -2.90      5.07 o
   9  -1   5       33.61       29.48      8.34 o
  10  -1   5        2.57       -6.29      6.29 o
 -10   0   5        6.24      -14.99     14.99 o
  -9   0   5       19.01       19.24      6.79 o
  -8   0   5       20.01       12.74      4.11 o
  -7   0   5        4.97        2.11      2.98 o
  -6   0   5        6.72        7.67      2.33 o
  -5   0   5       77.17       75.08      3.43 o
  -4   0   5     1565.22     1588.67     12.78 o
  -3   0   5     2316.87     2336.34     18.19 o
  -2   0   5      577.12      535.43      5.85 o
  -1   0   5      180.00      188.78      2.88 o
   0   0   5      738.67      777.76      6.11 o
   1   0   5       33.28       22.65      1.27 o
   2   0   5       74.82       65.91      1.73 o
   3   0   5      386.23      413.04      5.09 o
   4   0   5      322.63      316.48      5.55 o
   5   0   5      398.87      410.82      6.93 o
   6   0   5      379.81      392.54      9.07 o
   7   0   5        0.89       -2.77      2.77 o
   8   0   5       77.21       69.67      7.36 o
   9   0   5       72.74       59.51      7.16 o
  10   0   5        0.49       -4.61      6.54 o
 -10   1   5       23.80        2.14     16.07 o
  -9   1   5       33.29       17.80      6.65 o
  -8   1   5        8.94        4.48      3.99 o
  -7   1   5        6.07       -0.02      2.84 o
  -6   1   5      315.61      338.49      7.45 o
  -5   1   5       21.05       26.63      2.29 o
  -4   1   5       28.47       33.56      2.17 o
  -3   1   5        6.64        7.33      1.38 o
  -2   1   5       61.77       76.13      1.98 o
  -1   1   5     1313.90     1367.74     14.27 o
   0   1   5      110.82      100.77      2.23 o
   1   1   5      574.81      603.41      5.12 o
   2   1   5     2537.47     2507.20     17.33 o
   3   1   5     1097.81     1116.66     10.56 o
   4   1   5      838.96      921.77      9.91 o
   5   1   5       85.23      104.99      4.49 o
   6   1   5      607.42      626.82     11.92 o
   7   1   5       75.60       87.53      4.94 o
   8   1   5        8.43        0.31      3.45 o
   9   1   5        1.23       -6.78      6.78 o
  10   1   5        2.80       -2.07      5.82 o
  11   1   5       11.26      -23.21     23.21 o
  -9   2   5       10.33       -0.61      6.46 o
  -8   2   5        7.02       13.54      6.34 o
  -7   2   5        0.01       -2.87      2.87 o
  -6   2   5       27.70       23.26      2.81 o
  -5   2   5       41.07       42.28      3.00 o
  -4   2   5       37.28       37.06      2.51 o
  -3   2   5       42.75       47.83      2.62 o
  -2   2   5     5227.31     5285.60     34.11 o
  -1   2   5      533.95      498.72      6.84 o
   0   2   5      139.89      163.83      3.44 o
   1   2   5      604.52      549.94      5.81 o
   2   2   5     1172.12     1122.83     11.14 o
   3   2   5      259.42      275.76      4.40 o
   4   2   5       77.33       81.40      3.04 o
   5   2   5      336.21      333.02      5.77 o
   6   2   5      417.78      420.97      7.04 o
   7   2   5       14.89       16.06      3.20 o
   8   2   5       22.72       24.76      4.05 o
   9   2   5        0.58       -4.48      4.48 o
  10   2   5        0.17       -4.98      4.98 o
  11   2   5       15.73       11.78     13.57 o
  -8   3   5       30.22       28.06      6.99 o
  -7   3   5        0.30       -0.58      4.93 o
  -6   3   5        3.75        4.63      2.31 o
  -5   3   5        0.30       -0.23      1.91 o
  -4   3   5      192.17      215.29      4.90 o
  -3   3   5        2.57        4.98      1.16 o
  -2   3   5      125.04      146.96      3.66 o
  -1   3   5      471.01      511.91      7.15 o
   0   3   5     2401.97     2444.28     18.95 o
   1   3   5      163.87      187.05      3.56 o
   2   3   5      180.42      156.44      3.64 o
   3   3   5     1298.83     1296.94     12.40 o
   4   3   5      312.48      267.01      5.03 o
   5   3   5        3.31        2.34      1.36 o
   6   3   5       11.66       11.83      2.26 o
   7   3   5       98.83      129.25      5.72 o
   8   3   5       60.86       65.35      4.90 o
   9   3   5        0.86       -3.12      4.10 o
  10   3   5        1.65       -5.62      5.62 o
  11   3   5        1.30      -10.71     10.71 o
  -8   4   5        0.01       -6.17      7.60 o
  -7   4   5        0.02       -3.82      3.82 o
  -6   4   5      251.21      266.94      8.62 o
  -5   4   5      130.11      131.96      4.84 o
  -4   4   5      377.12      392.63      7.39 o
  -3   4   5      160.25      151.39      3.42 o
  -2   4   5      120.17      118.64      3.37 o
  -1   4   5     2712.86     2766.59     19.34 o
   0   4   5     2989.19     2968.14     21.17 o
   1   4   5       76.36       82.05      2.64 o
   2   4   5      149.32      160.92      3.86 o
   3   4   5     1264.08     1304.48     12.74 o
   4   4   5        9.91       10.13      1.77 o
   5   4   5        0.63        2.83      1.66 o
   6   4   5     1035.99     1041.20     12.27 o
   7   4   5      159.74      165.18      5.85 o
   8   4   5       73.81       67.71      5.00 o
   9   4   5        8.66        1.88      4.16 o
  10   4   5        3.95       -2.44      5.20 o
  11   4   5        5.98       -8.21     12.50 o
  -8   5   5       29.25       33.23      8.21 o
  -7   5   5       30.93       31.38      5.59 o
  -6   5   5       23.05       22.11      4.80 o
  -5   5   5       63.15       58.26      5.64 o
  -4   5   5      109.85      114.90      5.38 o
  -3   5   5        3.83        2.20      2.00 o
  -2   5   5      164.85      170.64      4.74 o
  -1   5   5        1.63        5.12      1.24 o
   0   5   5     1701.02     1605.65     13.50 o
   1   5   5        0.50        1.96      1.23 o
   2   5   5     1091.07     1070.86      9.70 o
   3   5   5      108.08      106.46      3.33 o
   4   5   5       16.97       17.71      1.94 o
   5   5   5      397.57      427.65      7.22 o
   6   5   5      219.43      252.54      6.22 o
   7   5   5        7.72        6.19      2.62 o
   8   5   5       60.73       58.68      5.03 o
   9   5   5       64.88       72.34      6.98 o
  10   5   5       70.58       71.17      6.50 o
  11   5   5        3.35       11.42     15.71 o
  -7   6   5       18.27       18.01      7.26 o
  -6   6   5       13.41       12.47      6.99 o
  -5   6   5       13.58        5.37      4.46 o
  -4   6   5      459.00      479.39     11.71 o
  -3   6   5      268.43      282.42      8.65 o
  -2   6   5      194.09      190.16      5.17 o
  -1   6   5      108.82      108.39      3.34 o
   0   6   5      608.20      601.12      7.18 o
   1   6   5      469.23      442.02      5.79 o
   2   6   5       75.92       68.17      2.72 o
   3   6   5      150.90      148.91      4.23 o
   4   6   5      165.45      154.61      4.58 o
   5   6   5      184.79      181.29      4.58 o
   6   6   5       57.31       52.75      3.58 o
   7   6   5        0.45       -1.17      2.69 o
   8   6   5      282.37      331.36     10.32 o
   9   6   5       15.52       10.92      4.38 o
  10   6   5       10.64        7.72      5.72 o
  11   6   5        0.47        3.74      8.10 o
  -7   7   5       23.92       18.80     10.71 o
  -6   7   5       19.48       11.56      9.85 o
  -5   7   5        2.89       -1.74      3.38 o
  -4   7   5       98.30      100.80      9.79 o
  -3   7   5      121.32      105.11      7.11 o
  -2   7   5        0.04        2.87      2.83 o
  -1   7   5      425.12      427.23      6.44 o
   0   7   5      254.83      257.26      4.75 o
   1   7   5      112.00      115.32      3.25 o
   2   7   5       36.22       36.08      2.56 o
   3   7   5       34.48       29.28      2.66 o
   4   7   5      663.15      648.06      8.86 o
   5   7   5        1.35        0.37      2.04 o
   6   7   5        1.78       -2.25      2.25 o
   7   7   5       52.91       48.05      4.79 o
   8   7   5        0.06        0.92      3.18 o
   9   7   5       24.48       19.66      5.13 o
  10   7   5        2.12       -1.44      4.89 o
  -6   8   5        3.86       -6.00      7.11 o
  -5   8   5        3.52       -2.60      6.65 o
  -4   8   5       88.70       94.03      8.31 o
  -3   8   5       64.39       72.31      5.93 o
  -2   8   5      400.06      406.92      9.85 o
  -1   8   5      111.49      100.79      6.18 o
   0   8   5       21.26       26.39      2.69 o
   1   8   5        1.13        1.67      1.79 o
   2   8   5      622.74      588.38      7.60 o
   3   8   5      601.56      585.79      8.92 o
   4   8   5      119.97      121.13      4.85 o
   5   8   5       52.76       41.32      3.39 o
   6   8   5       89.09       79.98      5.72 o
   7   8   5       60.95       52.25      4.16 o
   8   8   5        0.23       -3.37      3.37 o
   9   8   5       51.59       56.84      6.67 o
  10   8   5       38.14       43.71      6.93 o
  -6   9   5        0.06       -4.64      6.43 o
  -5   9   5        4.20        3.69      4.22 o
  -4   9   5        7.52        8.06      3.96 o
  -3   9   5        0.35        4.11      3.01 o
  -2   9   5        4.15       -1.13      2.66 o
  -1   9   5      126.49      112.30      4.83 o
   0   9   5      106.88      101.11      6.70 o
   1   9   5      360.36      366.48      7.22 o
   2   9   5      229.37      233.98      6.29 o
   3   9   5       17.53       16.20      2.93 o
   4   9   5        9.28        7.39      3.15 o
   5   9   5       89.28       80.44      6.80 o
   6   9   5      113.38      138.33      7.62 o
   7   9   5        0.02       -2.80      2.80 o
   8   9   5       22.81       22.19      6.17 o
   9   9   5       27.30       33.48      8.10 o
  -4  10   5        1.55       -4.16      5.74 o
  -3  10   5        5.92        9.91      3.57 o
  -2  10   5       70.95       72.79      5.78 o
  -1  10   5       34.79       30.87      3.72 o
   0  10   5       86.76       86.96      4.64 o
   1  10   5        0.07        5.44      2.52 o
   2  10   5        7.05        4.12      2.68 o
   3  10   5        8.95       12.47      2.97 o
   4  10   5      205.10      211.85      6.66 o
   5  10   5       50.67       47.73      4.46 o
   6  10   5        0.02       -3.41      3.41 o
   7  10   5       25.04       13.99      4.76 o
   8  10   5        1.20        1.77      5.51 o
   9  10   5        5.69       33.20     18.92 o
  -3  11   5       15.85       15.71     12.50 o
  -2  11   5        0.64       -4.89      5.74 o
  -1  11   5       19.22       18.41      5.46 o
   0  11   5        0.00       -1.42      2.62 o
   1  11   5       53.12       56.76      4.31 o
   2  11   5      243.27      266.74      7.38 o
   3  11   5      168.71      186.27      6.65 o
   4  11   5        3.99        2.76      2.95 o
   5  11   5        0.39       -0.98      3.00 o
   6  11   5        3.56       -0.22      3.56 o
   7  11   5       51.18       46.70      7.54 o
   8  11   5       13.51        1.87      9.24 o
  -1  12   5        5.28        0.69      6.32 o
   0  12   5        0.01       -3.59      6.57 o
   1  12   5       41.02       43.31      4.44 o
   2  12   5        0.30        4.72      3.11 o
   3  12   5       28.75       30.04      3.94 o
   4  12   5        0.68        1.47      3.18 o
   5  12   5       23.51       22.75      4.16 o
   6  12   5       20.13        6.79      4.29 o
   7  12   5        3.19       -2.40      6.57 o
   8  12   5        0.85        0.86      7.44 o
   1  13   5        0.05       -8.31      8.31 o
   2  13   5        4.52       10.16      5.00 o
   3  13   5        0.92        9.41      3.57 o
   4  13   5       39.24       40.32      4.60 o
   5  13   5       24.01       20.14      4.94 o
   6  13   5        2.96       -5.36     12.50 o
   7  13   5        0.01       -9.64      9.64 o
   1  14   5       13.05       14.28     17.85 o
   2  14   5       11.81       27.13     17.49 o
   3  14   5       34.39       61.76     18.56 o
   4  14   5        0.15       -7.20      8.74 o
   5  14   5        4.43       -5.36     14.28 o
   6  14   5        1.36      -12.85     12.85 o
  -4 -12   6        5.96       19.99     15.71 o
  -3 -12   6        9.37       -2.14     14.64 o
  -2 -12   6        0.22       13.21     16.07 o
  -1 -12   6        2.54        6.78     14.99 o
   0 -12   6        0.00       35.34     18.21 o
  -6 -11   6        1.72       19.28     16.07 o
  -5 -11   6       38.81       29.33     10.35 o
  -4 -11   6        1.22        3.93     14.28 o
  -3 -11   6        0.02       12.14     13.57 o
  -2 -11   6        1.19        0.84      7.52 o
  -1 -11   6        3.04       10.78      7.45 o
   0 -11   6       11.30       26.87      8.30 o
   1 -11   6       51.63       48.67      8.33 o
   2 -11   6       15.30       42.48     17.14 o
  -7 -10   6        1.27       27.49     15.71 o
  -6 -10   6       12.26       18.86      6.63 o
  -5 -10   6        0.08       -0.26      3.78 o
  -4 -10   6        0.76       -0.69      4.50 o
  -3 -10   6       12.85       16.69      5.70 o
  -2 -10   6       18.18       12.89      5.52 o
  -1 -10   6       11.80       14.75      5.29 o
   0 -10   6        5.66       -2.25      4.83 o
   1 -10   6       24.02       32.63      7.58 o
   2 -10   6        9.18       31.47      9.81 o
   3 -10   6       51.27      142.05     39.81 o
  -8  -9   6        5.74       -3.21     12.85 o
  -7  -9   6        4.87       11.66      5.11 o
  -6  -9   6       24.86       32.11      4.96 o
  -5  -9   6        0.21        2.62      3.58 o
  -4  -9   6        3.08        1.65      3.53 o
  -3  -9   6       35.17       33.42      4.10 o
  -2  -9   6       34.44       45.17      6.80 o
  -1  -9   6        6.50        6.46      4.57 o
   0  -9   6        8.25        9.95      4.55 o
   1  -9   6       40.64       39.68      5.96 o
   2  -9   6       42.23       53.42      8.31 o
   3  -9   6        6.34       18.19      5.32 o
   4  -9   6        0.17        9.80      8.21 o
  -9  -8   6        0.05       21.06     12.50 o
  -8  -8   6        1.58        3.88      6.18 o
  -7  -8   6        4.38        4.87      4.15 o
  -6  -8   6       33.11       36.69      4.93 o
  -5  -8   6       66.90       63.27      7.02 o
  -4  -8   6       17.17       15.03      3.90 o
  -3  -8   6        7.16        4.67      3.61 o
  -2  -8   6        0.54       -0.88      2.26 o
  -1  -8   6       32.88       24.79      4.03 o
   0  -8   6      170.65      188.50      8.87 o
   1  -8   6        6.20        1.64      3.24 o
   2  -8   6        0.73        2.24      3.14 o
   3  -8   6        2.90        5.99      4.55 o
   4  -8   6       18.26       28.25      8.03 o
   5  -8   6       38.50       54.25     10.75 o
  -9  -7   6        1.05       17.14     12.50 o
  -8  -7   6        6.35       -1.59      4.73 o
  -7  -7   6        4.64        4.72      3.94 o
  -6  -7   6       12.08       16.46      4.02 o
  -5  -7   6        0.03        5.53      3.39 o
  -4  -7   6        0.09       -0.44      2.76 o
  -3  -7   6        3.43       -1.30      2.24 o
  -2  -7   6      139.14      122.47      4.89 o
  -1  -7   6      352.98      340.77      6.66 o
   0  -7   6       26.31       23.16      3.81 o
   1  -7   6      140.41      110.57      7.66 o
   2  -7   6        3.41        3.31      2.94 o
   3  -7   6      133.79      157.20      8.33 o
   4  -7   6       47.15       55.05      9.19 o
   5  -7   6       23.24       31.75     10.86 o
   6  -7   6        0.00        3.75     10.14 o
  -9  -6   6        0.46       18.92     12.85 o
  -8  -6   6        0.31       -4.19      4.19 o
  -7  -6   6        0.13       -2.38      3.39 o
  -6  -6   6       36.06       35.15      4.66 o
  -5  -6   6       40.27       35.78      3.69 o
  -4  -6   6        0.13       -1.13      2.22 o
  -3  -6   6       52.25       44.63      3.85 o
  -2  -6   6       18.04       12.69      2.37 o
  -1  -6   6      330.72      330.34      6.48 o
   0  -6   6      171.29      155.52      4.09 o
   1  -6   6      250.86      241.57      7.87 o
   2  -6   6       29.79       25.75      4.25 o
   3  -6   6        8.32        9.71      4.01 o
   4  -6   6       80.46       85.13     10.82 o
   5  -6   6       39.17       26.92      7.95 o
   6  -6   6        5.20       -1.82      9.01 o
   7  -6   6       25.96      -14.64     19.64 o
  -9  -5   6        0.68       -0.60      4.35 o
  -8  -5   6       21.67       15.34      4.09 o
  -7  -5   6       29.73       28.45      3.54 o
  -6  -5   6        9.79        4.67      2.35 o
  -5  -5   6       25.63       23.65      2.60 o
  -4  -5   6        7.39        3.61      2.00 o
  -3  -5   6      138.93      123.68      4.00 o
  -2  -5   6        0.73       -0.52      1.33 o
  -1  -5   6        0.31       -0.50      0.80 o
   0  -5   6     1493.01     1370.30     19.17 o
   1  -5   6      148.58      155.23      2.81 o
   2  -5   6        1.38       -1.68      1.68 o
   3  -5   6      409.13      407.29      8.08 o
   4  -5   6       77.79       84.80      4.79 o
   5  -5   6       45.08       42.69      3.98 o
   6  -5   6        6.53        0.58      6.83 o
   7  -5   6       44.81       35.35     10.04 o
  -9  -4   6       15.26       19.78      5.70 o
  -8  -4   6      127.54      154.76      8.33 o
  -7  -4   6        9.26        7.70      3.11 o
  -6  -4   6        7.71        6.96      2.40 o
  -5  -4   6        8.09        2.40      2.05 o
  -4  -4   6      213.10      214.43      4.96 o
  -3  -4   6      222.36      229.42      4.71 o
  -2  -4   6        1.44       -0.16      1.06 o
  -1  -4   6      184.26      201.37      3.34 o
   0  -4   6      623.30      576.19      5.33 o
   1  -4   6       56.27       61.09      1.54 o
   2  -4   6        4.78        4.41      1.37 o
   3  -4   6      635.88      643.65      8.52 o
   4  -4   6      535.72      519.09     10.56 o
   5  -4   6        7.28        6.24      2.72 o
   6  -4   6       68.48       76.46      5.49 o
   7  -4   6        4.83        5.61      3.88 o
   8  -4   6       14.58       17.82      5.46 o
   9  -4   6       38.06       28.20     10.71 o
  -9  -3   6       29.66       24.35      6.40 o
  -8  -3   6        1.98        0.81      4.40 o
  -7  -3   6       36.73       38.08      4.49 o
  -6  -3   6      183.04      208.54      6.68 o
  -5  -3   6        1.75        0.25      2.01 o
  -4  -3   6       54.39       55.87      2.89 o
  -3  -3   6      260.81      247.38      4.56 o
  -2  -3   6      258.71      258.09      3.66 o
  -1  -3   6       50.62       69.14      2.65 o
   0  -3   6       51.53       50.92      2.26 o
   1  -3   6      649.98      637.14      9.77 o
   2  -3   6      547.81      535.84      5.46 o
   3  -3   6       28.81       27.04      1.53 o
   4  -3   6      143.48      133.74      4.98 o
   5  -3   6      212.00      198.93      6.89 o
   6  -3   6       84.63       89.01      6.02 o
   7  -3   6        3.39       -0.06      3.72 o
   8  -3   6        2.17        0.04      5.10 o
   9  -3   6        2.91        3.99      6.00 o
 -10  -2   6        6.51        8.53      8.52 o
  -9  -2   6       14.09        7.50      6.57 o
  -8  -2   6       17.95       13.11      5.65 o
  -7  -2   6       84.65       79.03      5.32 o
  -6  -2   6      221.13      236.84      6.94 o
  -5  -2   6       83.78      107.32      4.77 o
  -4  -2   6       86.20       88.69      3.60 o
  -3  -2   6       38.23       34.44      2.28 o
  -2  -2   6      258.00      247.31      3.33 o
  -1  -2   6      431.03      398.85      4.17 o
   0  -2   6      430.74      496.90      4.90 o
   1  -2   6      268.51      327.63      4.28 o
   2  -2   6        1.98        0.54      0.81 o
   3  -2   6        2.05        0.85      0.92 o
   4  -2   6        7.74        7.32      1.25 o
   5  -2   6      521.82      536.08     12.00 o
   6  -2   6       11.32       15.23      3.89 o
   7  -2   6       29.94       34.70      5.35 o
   8  -2   6        5.25        4.88      4.48 o
   9  -2   6        6.54        2.32      7.87 o
  -9  -1   6       28.13       15.31      7.72 o
  -8  -1   6       17.81       12.91      4.15 o
  -7  -1   6        0.27        1.50      3.24 o
  -6  -1   6        0.42        1.41      2.46 o
  -5  -1   6       30.52       36.28      3.28 o
  -4  -1   6      647.18      657.64      9.37 o
  -3  -1   6       40.57       33.38      1.65 o
  -2  -1   6      632.74      628.61      6.47 o
  -1  -1   6      873.69      818.17      8.40 o
   0  -1   6      142.81      169.29      2.75 o
   1  -1   6        2.12        1.29      0.72 o
   2  -1   6       89.99       89.93      2.20 o
   3  -1   6      701.04      708.57      6.85 o
   4  -1   6        4.62        5.98      0.94 o
   5  -1   6      722.76      697.90      8.59 o
   6  -1   6       29.84       17.14      3.88 o
   7  -1   6      153.85      149.32      9.47 o
   8  -1   6        5.77       -4.30      4.35 o
   9  -1   6        1.77        0.78      4.73 o
  -9   0   6        0.19        3.04      5.16 o
  -8   0   6        0.81       -1.39      3.70 o
  -7   0   6       16.06       11.14      3.48 o
  -6   0   6      340.39      362.91      9.01 o
  -5   0   6      399.94      423.98      8.79 o
  -4   0   6      124.22      131.08      3.90 o
  -3   0   6       11.92        9.17      1.30 o
  -2   0   6      178.06      202.69      3.64 o
  -1   0   6      461.55      377.82      4.32 o
   0   0   6      451.61      474.33      6.68 o
   1   0   6      203.14      194.83      2.78 o
   2   0   6      454.35      453.76      4.61 o
   3   0   6     1012.89     1140.03     12.96 o
   4   0   6       91.69       97.81      3.50 o
   5   0   6        7.56       13.05      2.38 o
   6   0   6      848.78      830.15     14.38 o
   7   0   6       86.16       93.23      6.89 o
   8   0   6       12.03        2.59      5.81 o
   9   0   6        2.65        0.79      7.53 o
  10   0   6        1.61       -4.87      5.47 o
  -9   1   6        0.01       -2.63      6.21 o
  -8   1   6        1.37       -3.82      3.82 o
  -7   1   6       34.51       32.61      4.06 o
  -6   1   6        4.75        3.86      3.09 o
  -5   1   6        0.37        0.26      1.72 o
  -4   1   6       23.62       28.20      2.65 o
  -3   1   6      244.81      260.10      3.80 o
  -2   1   6     4132.70     4027.39     25.80 o
  -1   1   6       67.69       78.34      2.31 o
   0   1   6     1075.04     1000.27      8.51 o
   1   1   6     1446.59     1440.65     11.17 o
   2   1   6      182.20      139.47      3.13 o
   3   1   6      570.70      599.78      7.98 o
   4   1   6       55.28       71.13      3.17 o
   5   1   6      687.76      751.59     13.62 o
   6   1   6      121.91      136.49      5.08 o
   7   1   6       59.49       66.79      4.84 o
   8   1   6        4.03       -4.17      4.17 o
   9   1   6       20.31       14.48      5.42 o
  10   1   6       18.91        6.87      6.23 o
  -8   2   6       14.68        6.49      6.65 o
  -7   2   6        3.29       -2.23      3.72 o
  -6   2   6        1.45        1.46      2.35 o
  -5   2   6       59.94       53.39      3.71 o
  -4   2   6     1035.45     1073.53     12.03 o
  -3   2   6     1228.40     1265.69     12.67 o
  -2   2   6     1285.56     1173.54     11.50 o
  -1   2   6        0.28        1.20      1.85 o
   0   2   6     1082.35     1211.24     11.42 o
   1   2   6       12.11        3.39      1.04 o
   2   2   6      194.44      228.19      4.23 o
   3   2   6      705.35      696.41      8.11 o
   4   2   6     2143.62     2154.15     17.74 o
   5   2   6       45.86       53.58      2.87 o
   6   2   6       40.12       29.86      2.92 o
   7   2   6      107.21      104.60      6.07 o
   8   2   6       76.86       86.83      5.47 o
   9   2   6       41.35       46.25      8.80 o
  10   2   6       15.23        4.57      6.19 o
  -8   3   6        0.12       -5.13      5.13 o
  -7   3   6       42.72       32.52      7.09 o
  -6   3   6        4.33       -0.18      2.30 o
  -5   3   6       66.19       68.49      5.60 o
  -4   3   6       73.53       65.06      3.41 o
  -3   3   6       12.88        9.98      1.94 o
  -2   3   6      429.09      395.31      7.01 o
  -1   3   6     1292.36     1363.29     13.53 o
   0   3   6     3459.52     3462.96     26.00 o
   1   3   6        2.05        1.32      1.12 o
   2   3   6       61.65       80.27      3.22 o
   3   3   6      644.03      736.84      9.51 o
   4   3   6      508.18      491.03      6.96 o
   5   3   6      145.06      166.11      4.52 o
   6   3   6       12.99       15.41      2.27 o
   7   3   6      561.50      591.72     10.24 o
   8   3   6        7.92       15.83      3.67 o
   9   3   6       24.53       17.84      5.94 o
  10   3   6        0.77       -5.73      5.73 o
  11   3   6       15.96      -11.78     13.21 o
  -8   4   6        2.77        5.94      6.60 o
  -7   4   6       30.75       17.40      6.08 o
  -6   4   6       39.17       41.76      5.49 o
  -5   4   6        4.92        1.17      2.48 o
  -4   4   6       12.36       11.41      2.61 o
  -3   4   6       12.82       14.49      2.44 o
  -2   4   6     1143.85     1163.58     11.64 o
  -1   4   6      556.58      546.19      6.48 o
   0   4   6      340.38      303.90      5.70 o
   1   4   6       88.26       87.78      2.93 o
   2   4   6       36.31       38.52      2.96 o
   3   4   6        2.58        2.53      1.69 o
   4   4   6       65.34       63.18      3.16 o
   5   4   6      411.24      420.54      7.15 o
   6   4   6      418.97      471.40      8.14 o
   7   4   6        0.75        2.41      2.76 o
   8   4   6       59.37       57.23      4.78 o
   9   4   6       16.69       15.19      4.42 o
  10   4   6        2.50       -4.27      5.11 o
  11   4   6        1.85      -12.50     12.50 o
  -7   5   6      113.54      110.95     24.64 o
  -6   5   6        6.84        3.15      4.10 o
  -5   5   6       17.57       11.82      3.83 o
  -4   5   6       91.53       76.08      5.89 o
  -3   5   6      327.67      311.59      6.99 o
  -2   5   6       99.92       98.59      4.11 o
  -1   5   6      384.35      372.75      5.21 o
   0   5   6      723.29      783.69      8.54 o
   1   5   6      387.68      378.14      5.63 o
   2   5   6      385.60      370.27      7.37 o
   3   5   6      623.57      584.16      7.54 o
   4   5   6        1.09        1.70      1.54 o
   5   5   6        2.70        4.82      2.03 o
   6   5   6      511.48      567.69      9.12 o
   7   5   6        0.02        1.62      2.39 o
   8   5   6        0.20       -3.51      3.51 o
   9   5   6      106.52       84.41      5.99 o
  10   5   6       25.54       20.61      5.93 o
  -7   6   6       83.34       72.46      9.01 o
  -6   6   6       77.89       82.00     18.65 o
  -5   6   6        0.80       -4.15      4.15 o
  -4   6   6       31.48       32.70      4.71 o
  -3   6   6       92.06       93.46      5.43 o
  -2   6   6       25.75       24.21      2.96 o
  -1   6   6      636.71      636.40      7.73 o
   0   6   6      845.89      807.02      8.81 o
   1   6   6       49.77       40.37      2.70 o
   2   6   6       19.93       20.27      1.96 o
   3   6   6      161.33      152.21      4.19 o
   4   6   6      436.70      435.37      7.12 o
   5   6   6       31.25       29.12      2.55 o
   6   6   6      178.54      183.68      5.42 o
   7   6   6      122.65      149.69      6.63 o
   8   6   6        0.83        4.15      4.09 o
   9   6   6       73.52       65.49      5.87 o
  10   6   6        9.60        3.36      5.92 o
  11   6   6       22.14       33.42     18.74 o
  -7   7   6        4.42       14.71      6.55 o
  -6   7   6        0.91       -1.85      5.53 o
  -5   7   6       17.49       11.06      4.90 o
  -4   7   6        0.01        0.49      3.26 o
  -3   7   6        2.70        3.00      3.70 o
  -2   7   6      391.39      380.42      9.53 o
  -1   7   6      278.88      275.11      5.36 o
   0   7   6       92.91       85.37      3.85 o
   1   7   6      326.33      317.56      5.16 o
   2   7   6      196.81      196.07      4.83 o
   3   7   6      673.66      688.82      9.18 o
   4   7   6       27.04       20.37      2.60 o
   5   7   6       13.80        8.09      2.35 o
   6   7   6      120.63      116.49      4.83 o
   7   7   6        0.17       -2.69      2.69 o
   8   7   6      133.05      143.48      8.15 o
   9   7   6        5.35       -3.54      5.37 o
  10   7   6       36.73       36.77      6.18 o
  -6   8   6       68.85       66.85     12.65 o
  -5   8   6       16.62       21.33      6.06 o
  -4   8   6        2.35        2.19      3.54 o
  -3   8   6       22.65       21.29      4.48 o
  -2   8   6        0.02       -0.49      2.56 o
  -1   8   6       78.93       71.18      4.31 o
   0   8   6       29.39       24.93      2.83 o
   1   8   6      222.68      219.55      4.74 o
   2   8   6      161.82      173.05      4.59 o
   3   8   6      117.97      125.46      4.92 o
   4   8   6      369.17      395.93      9.07 o
   5   8   6       13.44        9.11      2.57 o
   6   8   6      133.46      149.60      8.23 o
   7   8   6        9.74        9.57      3.41 o
   8   8   6        0.09       -3.89      4.02 o
   9   8   6       48.96       48.66      7.02 o
  10   8   6        0.01        0.98      5.72 o
  -6   9   6        2.24       14.64      9.28 o
  -5   9   6        7.91        1.73      8.16 o
  -4   9   6        0.29       -4.69      5.31 o
  -3   9   6       59.05       51.12      7.94 o
  -2   9   6       48.08       54.88      7.72 o
  -1   9   6       15.81       17.63      2.91 o
   0   9   6      287.42      270.99      8.12 o
   1   9   6        1.35       -0.67      2.19 o
   2   9   6      328.85      343.25      7.33 o
   3   9   6       74.97       73.45      4.55 o
   4   9   6      263.22      271.08      7.64 o
   5   9   6       72.72       84.69      4.81 o
   6   9   6        0.05        1.58      2.85 o
   7   9   6        8.22       -1.35      2.98 o
   8   9   6        3.24        0.31      3.88 o
   9   9   6       26.56       26.45      5.76 o
  10   9   6        4.38        8.57     12.85 o
  -4  10   6      150.46      189.62     13.92 o
  -3  10   6        0.86       -1.05      3.25 o
  -2  10   6        0.00        2.50      2.99 o
  -1  10   6        6.93        3.98      3.13 o
   0  10   6        1.93       -1.39      2.46 o
   1  10   6       10.03       10.43      2.86 o
   2  10   6       45.19       38.98      3.74 o
   3  10   6      313.96      317.94      7.73 o
   4  10   6        4.94        6.66      2.96 o
   5  10   6       24.32       27.65      4.21 o
   6  10   6        3.93        4.13      3.78 o
   7  10   6        7.97        4.96      4.51 o
   8  10   6      109.85      114.98     24.32 o
   9  10   6       11.59       30.70     19.64 o
  -3  11   6       19.20       17.85     11.78 o
  -2  11   6        1.21        4.92      3.47 o
  -1  11   6       48.98       64.25      6.65 o
   0  11   6       54.46       58.82      5.51 o
   1  11   6        3.09        2.42      2.71 o
   2  11   6       60.29       60.45      5.90 o
   3  11   6       35.55       37.43      4.08 o
   4  11   6       50.05       67.39      4.87 o
   5  11   6       17.95       13.94      3.62 o
   6  11   6       44.90       40.14      5.23 o
   7  11   6       23.12       15.24      5.11 o
   8  11   6        0.06       -3.93      8.93 o
  -1  12   6        6.52       -0.74      7.85 o
   0  12   6        7.84        3.40      3.85 o
   1  12   6        0.85        0.02      3.42 o
   2  12   6        3.94        8.02      3.36 o
   3  12   6        7.54        9.67      3.60 o
   4  12   6       22.67       15.24      3.79 o
   5  12   6       35.46       37.61      4.49 o
   6  12   6        0.50       -2.18      3.58 o
   7  12   6       25.44       17.94      8.28 o
   8  12   6        0.60       -7.01      7.01 o
   1  13   6       35.94       32.49     13.57 o
   2  13   6       28.33       20.25      5.35 o
   3  13   6        3.76        0.94      3.43 o
   4  13   6       28.82       28.59      4.76 o
   5  13   6        7.15        3.25      4.08 o
   6  13   6        3.51        6.43     12.50 o
   7  13   6        4.21        1.07     12.14 o
   2  14   6        8.82        1.43     16.07 o
   3  14   6        0.63       -0.36     15.71 o
   4  14   6        2.52       -0.71     14.64 o
   5  14   6        0.04      -12.14     12.14 o
   6  14   6        9.23        2.86     14.28 o
  -3 -12   7        2.56        3.57     17.49 o
  -2 -12   7       13.90       -1.79     15.71 o
  -1 -12   7        0.80       21.78     16.07 o
  -6 -11   7        9.70       29.99     17.14 o
  -5 -11   7        0.69        8.93     16.42 o
  -4 -11   7        2.59       10.00     16.78 o
  -3 -11   7        0.40      -10.00     12.50 o
  -2 -11   7        5.23        2.86     14.64 o
  -1 -11   7       35.83       48.90     22.13 o
   0 -11   7       13.96        4.43      8.72 o
   1 -11   7        0.44       -6.43     14.28 o
   2 -11   7        0.54        1.07     16.07 o
  -7 -10   7        1.52      -13.57     13.57 o
  -6 -10   7        6.28        4.64     14.99 o
  -5 -10   7        3.10        4.03      4.77 o
  -4 -10   7        3.71        3.09      3.76 o
  -3 -10   7        0.68        3.76      5.60 o
  -2 -10   7        4.97        6.22      5.35 o
  -1 -10   7       28.76       38.18      8.03 o
   0 -10   7        3.80        1.95      5.72 o
   1 -10   7        3.84        5.87      5.83 o
   2 -10   7       39.14       52.37      9.58 o
   3 -10   7       14.76       39.22     16.60 o
  -8  -9   7        0.39        4.28     12.50 o
  -7  -9   7        1.28        4.74      9.60 o
  -6  -9   7        2.79        4.67      4.69 o
  -5  -9   7       10.79        5.37      3.95 o
  -4  -9   7       57.21       50.08      5.12 o
  -3  -9   7        9.34        8.71      3.41 o
  -2  -9   7       61.40       59.41      9.17 o
  -1  -9   7        2.17       -0.47      4.69 o
   0  -9   7       36.28       37.73      6.32 o
   1  -9   7       22.71       19.83      5.53 o
   2  -9   7      186.00      269.32     15.11 o
   3  -9   7        2.34       15.12      9.64 o
   4  -9   7        3.78       29.17     17.67 o
  -8  -8   7        0.79       -3.53      6.93 o
  -7  -8   7        8.44        8.51      4.91 o
  -6  -8   7        4.89        3.90      4.06 o
  -5  -8   7        2.33        3.67      3.75 o
  -4  -8   7       34.94       34.86      4.46 o
  -3  -8   7       17.67       14.33      3.49 o
  -2  -8   7       22.31       14.70      3.10 o
  -1  -8   7       52.05       39.86      5.88 o
   0  -8   7        0.84       -0.84      4.05 o
   1  -8   7        0.10        2.65      4.23 o
   2  -8   7       13.39        8.67      4.43 o
   3  -8   7       87.70      114.92      9.53 o
   4  -8   7       33.65       45.94      9.62 o
   5  -8   7       28.09       36.68     13.24 o
  -9  -7   7        2.43       11.07     12.50 o
  -8  -7   7        3.14        1.38      6.85 o
  -7  -7   7       19.58       19.42      4.73 o
  -6  -7   7        2.85        4.68      3.79 o
  -5  -7   7       35.25       32.24      4.48 o
  -4  -7   7       19.78       16.64      3.75 o
  -3  -7   7       42.13       46.89      4.28 o
  -2  -7   7       63.35       67.67      5.35 o
  -1  -7   7       12.33       12.15      3.30 o
   0  -7   7      235.51      242.61      9.47 o
   1  -7   7       47.16       50.29      5.18 o
   2  -7   7       10.51       12.07      3.56 o
   3  -7   7       56.44       61.06      6.96 o
   4  -7   7      145.31      207.09     15.90 o
   5  -7   7        5.18       17.02      7.54 o
   6  -7   7        1.36      -14.28     14.28 o
  -9  -6   7       15.29       17.49     13.57 o
  -8  -6   7        0.84       -4.16      4.16 o
  -7  -6   7        9.79       16.06      4.44 o
  -6  -6   7        1.28        6.72      3.53 o
  -5  -6   7       65.93       52.68      4.90 o
  -4  -6   7        6.54        1.97      2.94 o
  -3  -6   7       68.17       65.06      6.20 o
  -2  -6   7       44.21       50.32      4.01 o
  -1  -6   7       83.08       75.01      4.75 o
   0  -6   7      520.20      498.65      7.28 o
   1  -6   7      373.38      383.42      9.54 o
   2  -6   7       28.50       28.69      4.99 o
   3  -6   7       12.59       17.50      4.12 o
   4  -6   7       28.55       24.93      7.09 o
   5  -6   7      204.98      259.49     17.75 o
   6  -6   7        1.78        8.00     15.01 o
  -9  -5   7        9.58       12.14     12.50 o
  -8  -5   7        9.57       11.75      6.35 o
  -7  -5   7       23.54       21.52      3.92 o
  -6  -5   7        2.29        1.25      2.49 o
  -5  -5   7        0.50        0.39      2.26 o
  -4  -5   7       30.36       21.59      2.92 o
  -3  -5   7        3.32        0.39      1.94 o
  -2  -5   7      160.44      162.12      5.16 o
  -1  -5   7       58.54       57.06      4.17 o
   0  -5   7       15.53       17.01      2.11 o
   1  -5   7      249.61      267.35      5.11 o
   2  -5   7      114.29       94.01      4.16 o
   3  -5   7        2.27       -0.66      1.52 o
   4  -5   7       97.56       83.56      7.27 o
   5  -5   7       28.96       33.97      7.94 o
   6  -5   7        2.30        6.18      7.80 o
   7  -5   7       20.15       22.00      9.81 o
  -9  -4   7        0.36       -4.62      4.62 o
  -8  -4   7        0.03        2.39      4.39 o
  -7  -4   7       27.04       24.70      3.51 o
  -6  -4   7        5.31        4.85      2.57 o
  -5  -4   7       20.61       18.85      2.50 o
  -4  -4   7      379.05      380.19      6.55 o
  -3  -4   7      509.09      497.29      7.09 o
  -2  -4   7       60.99       53.94      2.92 o
  -1  -4   7       16.94       18.84      1.42 o
   0  -4   7        7.49        7.33      1.24 o
   1  -4   7      256.58      258.10      3.95 o
   2  -4   7      727.72      694.33     10.93 o
   3  -4   7      242.12      238.35      5.40 o
   4  -4   7      126.01      107.10      5.96 o
   5  -4   7       14.35       15.48      3.18 o
   6  -4   7       23.73       20.10      4.01 o
   7  -4   7       45.54       46.61      5.22 o
   8  -4   7       40.80       40.03      9.43 o
  -9  -3   7        0.99        1.73      5.31 o
  -8  -3   7        0.15        0.23      4.20 o
  -7  -3   7       91.04       92.10      5.94 o
  -6  -3   7       69.41       66.54      4.06 o
  -5  -3   7       51.81       50.15      3.54 o
  -4  -3   7       34.19       19.06      2.45 o
  -3  -3   7       35.23       24.02      2.02 o
  -2  -3   7       10.14        6.30      1.36 o
  -1  -3   7        0.37       -0.16      0.81 o
   0  -3   7       54.37       52.05      1.80 o
   1  -3   7        0.28       -0.58      0.58 o
   2  -3   7      473.67      435.68      4.65 o
   3  -3   7     1437.91     1388.32     19.27 o
   4  -3   7        0.07       -0.04      2.15 o
   5  -3   7       28.40       31.25      3.97 o
   6  -3   7       19.83       18.38      4.01 o
   7  -3   7       11.24        6.20      4.22 o
   8  -3   7        5.38        4.89      4.39 o
   9  -3   7       28.11       31.11      7.20 o
  -9  -2   7        3.94       -1.81      5.42 o
  -8  -2   7       61.20       48.91      5.56 o
  -7  -2   7        2.87        2.01      3.70 o
  -6  -2   7       14.94       13.92      2.74 o
  -5  -2   7      116.05      114.79      4.49 o
  -4  -2   7       12.81       15.25      2.24 o
  -3  -2   7       87.59       71.20      3.10 o
  -2  -2   7      345.25      341.94      4.88 o
  -1  -2   7        7.78       13.25      1.48 o
   0  -2   7     1641.57     1598.39     10.35 o
   1  -2   7      290.25      265.82      3.72 o
   2  -2   7      537.57      557.77      5.75 o
   3  -2   7      830.65      810.73      7.69 o
   4  -2   7      740.33      715.53     10.43 o
   5  -2   7        2.63       -2.88      2.88 o
   6  -2   7      403.11      408.24     14.48 o
   7  -2   7       86.20       78.14      6.42 o
   8  -2   7        9.97       13.18      6.49 o
   9  -2   7       24.07       15.60      8.61 o
  -9  -1   7        0.05       -2.96      4.58 o
  -8  -1   7       26.31       29.28      5.37 o
  -7  -1   7        8.21        0.29      3.62 o
  -6  -1   7       27.85       19.93      3.33 o
  -5  -1   7      138.94      143.84      4.77 o
  -4  -1   7      429.98      436.07      6.93 o
  -3  -1   7      658.67      671.70      8.05 o
  -2  -1   7       71.84       89.81      2.71 o
  -1  -1   7       45.64       56.57      3.06 o
   0  -1   7      174.70      132.53      2.69 o
   1  -1   7      592.77      606.24      5.82 o
   2  -1   7       78.65       64.37      2.14 o
   3  -1   7      109.01      118.00      2.76 o
   4  -1   7       35.63       33.39      2.08 o
   5  -1   7      292.97      305.96      5.87 o
   6  -1   7       25.66       17.88      3.90 o
   7  -1   7      148.08      144.89     14.31 o
   8  -1   7       35.85       27.04      5.34 o
   9  -1   7        1.05       -0.47      5.58 o
  -9   0   7        1.76        1.99      5.18 o
  -8   0   7       65.48       57.91      5.41 o
  -7   0   7       27.07       15.21      4.11 o
  -6   0   7       16.82       16.08      3.54 o
  -5   0   7       15.88       14.17      2.70 o
  -4   0   7      197.19      195.28      4.18 o
  -3   0   7      189.76      205.28      3.95 o
  -2   0   7      180.73      189.19      3.70 o
  -1   0   7      215.50      271.93      3.62 o
   0   0   7      161.26      157.99      4.12 o
   1   0   7     1772.28     1822.45     14.91 o
   2   0   7     1094.73     1123.39     10.68 o
   3   0   7      847.65      786.24     10.26 o
   4   0   7      954.17     1002.97     16.98 o
   5   0   7       19.23       24.82      2.86 o
   6   0   7        0.26       -2.30      2.33 o
   7   0   7        2.50        1.30      3.87 o
   8   0   7       74.31       62.01      6.59 o
   9   0   7        3.47        2.81      6.97 o
  10   0   7        4.75       -3.36     10.38 o
  -9   1   7        0.96      -13.21     13.21 o
  -8   1   7        0.36       -3.89      5.98 o
  -7   1   7        8.72        3.10      3.86 o
  -6   1   7       89.27      100.81      7.71 o
  -5   1   7        4.83       -0.88      1.86 o
  -4   1   7      132.45      125.67      3.53 o
  -3   1   7      332.73      354.90      4.46 o
  -2   1   7        1.95        4.78      1.47 o
  -1   1   7     3003.73     3045.68     22.48 o
   0   1   7        1.20        0.33      0.85 o
   1   1   7       50.36       34.78      1.91 o
   2   1   7        1.75        7.89      1.20 o
   3   1   7      241.06      213.13      5.01 o
   4   1   7      156.40      169.06      4.52 o
   5   1   7       42.82       54.98      3.41 o
   6   1   7      120.55      113.15      4.93 o
   7   1   7      183.18      195.06     11.99 o
   8   1   7       17.11       15.03      4.90 o
   9   1   7      104.19      107.46     10.87 o
  10   1   7        0.02       -5.18      5.76 o
  -9   2   7       20.96       -7.85     14.28 o
  -8   2   7        0.88       -5.20      5.20 o
  -7   2   7        0.06       -3.37      3.37 o
  -6   2   7       91.92      109.47      6.73 o
  -5   2   7       11.00        7.55      2.56 o
  -4   2   7       94.91       91.36      4.13 o
  -3   2   7      138.95      156.85      4.51 o
  -2   2   7       93.82      114.59      4.87 o
  -1   2   7      242.12      263.79      5.23 o
   0   2   7      761.31      785.29      8.93 o
   1   2   7       72.32      109.37      3.46 o
   2   2   7        9.94       15.90      1.68 o
   3   2   7      443.39      443.14      6.42 o
   4   2   7        0.61       -1.57      1.65 o
   5   2   7      639.52      627.80      9.60 o
   6   2   7      170.72      193.55      5.96 o
   7   2   7        5.65        9.52      2.92 o
   8   2   7        0.05       -4.28      4.52 o
   9   2   7       30.84       39.87      6.53 o
  10   2   7        0.85       -1.25      5.70 o
  -8   3   7        2.13       -4.21      5.74 o
  -7   3   7        9.56        2.52      5.13 o
  -6   3   7        0.78       -2.79      3.66 o
  -5   3   7       38.24       38.02      3.66 o
  -4   3   7      419.05      417.68      7.74 o
  -3   3   7       67.87       56.91      4.38 o
  -2   3   7      570.51      588.86      8.27 o
  -1   3   7      258.24      280.61      5.19 o
   0   3   7     1044.71      986.90     10.64 o
   1   3   7     2445.06     2409.36     19.92 o
   2   3   7      265.15      284.85      5.64 o
   3   3   7      410.51      392.91      6.95 o
   4   3   7       36.47       48.14      3.08 o
   5   3   7       25.38       22.20      2.26 o
   6   3   7      131.56      125.94      5.32 o
   7   3   7       11.11        9.55      2.90 o
   8   3   7      168.41      199.02     11.55 o
   9   3   7       35.38       30.86     10.30 o
  10   3   7       25.20       16.73      7.18 o
  -8   4   7        0.18       -4.64      8.93 o
  -7   4   7       28.33       17.88     10.11 o
  -6   4   7        4.50        4.28      3.72 o
  -5   4   7       10.79        7.23      2.82 o
  -4   4   7      186.76      182.55      5.69 o
  -3   4   7       81.76       77.84      5.14 o
  -2   4   7       33.68       37.71      2.60 o
  -1   4   7        7.50       11.41      1.99 o
   0   4   7       31.94       32.07      2.25 o
   1   4   7        3.70        8.06      1.72 o
   2   4   7     2039.57     2064.40     19.07 o
   3   4   7      407.62      439.75      7.65 o
   4   4   7        3.22        5.12      1.68 o
   5   4   7        0.04       -0.11      1.65 o
   6   4   7      549.73      562.09      8.95 o
   7   4   7       85.32      109.89      6.47 o
   8   4   7        0.22       -0.08      3.25 o
   9   4   7       38.03       31.64      6.57 o
  10   4   7        0.00      -11.04     11.04 o
  -7   5   7        0.97       -5.07      8.09 o
  -6   5   7       48.39       46.01      8.45 o
  -5   5   7        0.04       -4.65      4.65 o
  -4   5   7       74.60       68.49      5.82 o
  -3   5   7        0.13       -0.21      2.30 o
  -2   5   7      654.71      653.50      9.55 o
  -1   5   7       23.34       29.19      1.95 o
   0   5   7      129.59      132.69      3.59 o
   1   5   7        2.46        2.40      1.43 o
   2   5   7      605.54      558.56      8.57 o
   3   5   7       17.22       20.61      2.50 o
   4   5   7       26.15       24.21      2.86 o
   5   5   7       54.95       38.45      3.00 o
   6   5   7       11.36       18.95      3.21 o
   7   5   7       69.38       60.22      5.04 o
   8   5   7        7.17        6.80      3.99 o
   9   5   7       16.99        3.39      5.84 o
  10   5   7       59.05       41.80      6.35 o
  -7   6   7       14.36       -1.98     23.56 o
  -6   6   7       38.85       32.58     11.55 o
  -5   6   7       15.39       20.57      4.96 o
  -4   6   7        0.06       -1.52      3.24 o
  -3   6   7       31.99       31.19      3.83 o
  -2   6   7       39.99       40.29      3.53 o
  -1   6   7       17.09       24.15      2.12 o
   0   6   7        1.61        1.37      1.42 o
   1   6   7        2.00        1.31      1.71 o
   2   6   7       12.98        9.65      2.02 o
   3   6   7       45.73       43.01      3.29 o
   4   6   7      244.00      265.40      6.48 o
   5   6   7      498.77      491.89      8.80 o
   6   6   7        1.25       -0.06      2.46 o
   7   6   7       24.06       19.83      4.69 o
   8   6   7       81.86      112.73      7.58 o
   9   6   7        1.09        2.02      4.76 o
  10   6   7        0.98       -4.66      4.66 o
  11   6   7       11.37        8.62      9.94 o
  -6   7   7        1.54        1.57      4.53 o
  -5   7   7       34.93       34.80      5.38 o
  -4   7   7       23.58       26.17      4.86 o
  -3   7   7       43.32       48.70      7.10 o
  -2   7   7        1.25       -0.04      2.67 o
  -1   7   7      749.59      746.15      9.07 o
   0   7   7      904.11      875.62      9.93 o
   1   7   7       73.58       76.91      4.19 o
   2   7   7        5.49        3.05      1.98 o
   3   7   7       21.19       18.47      2.77 o
   4   7   7        0.04       -2.18      2.18 o
   5   7   7       22.68       19.32      2.85 o
   6   7   7      139.55      122.84      7.74 o
   7   7   7        0.35       -2.80      2.80 o
   8   7   7        9.10       10.68      4.35 o
   9   7   7        0.00       -4.23      4.23 o
  10   7   7        2.45       -4.69      4.69 o
  -6   8   7        4.46        2.05      4.73 o
  -5   8   7        2.87        1.75      4.59 o
  -4   8   7        2.83       -1.03      4.75 o
  -3   8   7       24.14       23.20      4.32 o
  -2   8   7       17.80       15.18      3.48 o
  -1   8   7      135.80      142.23      6.55 o
   0   8   7      141.96      131.57      5.20 o
   1   8   7       57.96       61.68      3.28 o
   2   8   7      145.37      146.09      5.17 o
   3   8   7      130.92      139.90      5.39 o
   4   8   7      123.95      141.82      5.33 o
   5   8   7       76.44       90.56      4.45 o
   6   8   7      141.72      162.44      5.88 o
   7   8   7      145.40      171.15      7.04 o
   8   8   7        1.39       -4.15      4.15 o
   9   8   7        8.52        7.58      4.92 o
  10   8   7       20.22        9.78      5.93 o
  -5   9   7        7.98        9.37      9.02 o
  -4   9   7        3.60        7.79      4.49 o
  -3   9   7       14.21       10.28      4.81 o
  -2   9   7        0.00       -1.05      3.05 o
  -1   9   7       51.81       61.60      7.77 o
   0   9   7        4.54        4.18      2.40 o
   1   9   7      186.74      185.07      6.16 o
   2   9   7       43.23       45.46      3.78 o
   3   9   7       25.89       17.05      3.90 o
   4   9   7        4.65        9.92      2.88 o
   5   9   7       13.66       14.55      2.94 o
   6   9   7        0.15        0.46      2.82 o
   7   9   7        2.85       -1.21      3.33 o
   8   9   7      137.77      161.26      9.31 o
   9   9   7        1.29       -4.91      4.91 o
  10   9   7        2.90       -6.85      8.83 o
  -5  10   7       36.83       62.48     13.21 o
  -4  10   7        1.57        0.96      7.61 o
  -3  10   7        3.49        1.65      4.65 o
  -2  10   7        0.21       -3.26      3.26 o
  -1  10   7       21.81       22.87      4.11 o
   0  10   7       30.79       42.67      5.76 o
   1  10   7        2.31        1.90      2.61 o
   2  10   7        0.02       -1.23      2.53 o
   3  10   7       13.67        8.02      3.12 o
   4  10   7      108.30      123.32      7.40 o
   5  10   7       23.00       25.85      4.32 o
   6  10   7       10.20       15.64      4.10 o
   7  10   7       80.23       83.87      8.66 o
   8  10   7        5.71       22.09      6.54 o
   9  10   7       10.81       28.56     19.28 o
  -3  11   7       46.11       55.74      7.89 o
  -2  11   7        9.36       10.89      4.38 o
  -1  11   7       11.05        7.59      4.06 o
   0  11   7        2.68        2.56      3.83 o
   1  11   7        5.05        0.68      3.23 o
   2  11   7       28.86       24.37      4.40 o
   3  11   7       44.87       45.04      4.81 o
   4  11   7        0.11       -2.86      2.86 o
   5  11   7       22.91       14.51      4.05 o
   6  11   7        1.20        0.43      4.15 o
   7  11   7       17.40       11.31      4.89 o
   9  11   7       19.85       69.97     20.35 o
  -1  12   7        0.44       -4.21      8.03 o
   0  12   7        7.88        6.67      4.08 o
   1  12   7       51.90       52.40      5.48 o
   2  12   7        4.45        6.95      3.35 o
   3  12   7        0.33       -3.12      3.12 o
   4  12   7        9.31       10.15      3.56 o
   5  12   7       13.85        9.49      3.82 o
   6  12   7       47.41       49.97      6.75 o
   7  12   7        2.52       -1.18      7.62 o
   1  13   7        0.82       -5.71      5.71 o
   2  13   7        0.01        5.31      4.85 o
   3  13   7        1.01       -1.40      3.86 o
   4  13   7        4.93       -0.08      3.93 o
   5  13   7        2.55        0.71      4.73 o
   6  13   7        0.21        0.80     14.46 o
   7  13   7        8.83       -3.21     13.57 o
   3  14   7       45.44       40.70     18.92 o
   4  14   7        0.13      -14.64     14.64 o
   5  14   7        0.01      -13.57     13.57 o
   6  14   7        6.81       -9.28     15.71 o
  -5 -11   8        1.39       -0.36     14.64 o
  -4 -11   8        1.19       12.85     14.64 o
  -3 -11   8        0.12      -13.57     13.57 o
  -2 -11   8        0.00        6.78     16.42 o
  -1 -11   8       33.63       62.83     20.71 o
   0 -11   8       39.62       79.25     19.64 o
   1 -11   8        0.40       -0.36     14.28 o
  -6 -10   8        0.50      -14.28     14.28 o
  -5 -10   8        1.28       -2.04      5.43 o
  -4 -10   8       42.04       44.98     17.14 o
  -3 -10   8        0.01        0.68      6.18 o
  -2 -10   8        7.98       10.11      6.05 o
  -1 -10   8        9.69       12.28      6.18 o
   0 -10   8       43.22       32.57      8.62 o
   1 -10   8        5.80       23.59     12.46 o
   2 -10   8        0.30       -3.75      9.58 o
  -7  -9   8        0.41       17.49     14.28 o
  -6  -9   8        4.08        3.85      5.96 o
  -5  -9   8        4.25        5.92      4.22 o
  -4  -9   8       15.72       12.21      4.11 o
  -3  -9   8        0.48        0.34      3.31 o
  -2  -9   8        0.31       -0.14      4.53 o
  -1  -9   8        0.02        4.72      4.94 o
   0  -9   8       18.70       15.33      5.55 o
   1  -9   8       45.86       54.63      8.45 o
   2  -9   8        1.09        9.36      7.26 o
   3  -9   8        4.01       -3.63     20.71 o
  -8  -8   8       15.65       22.13     16.07 o
  -7  -8   8        5.14       14.47      6.91 o
  -6  -8   8       10.36       10.42      4.59 o
  -5  -8   8       19.18       15.29      4.23 o
  -4  -8   8        3.10       -3.30      3.41 o
  -3  -8   8        1.43       -3.09      3.09 o
  -2  -8   8      223.71      233.28      7.42 o
  -1  -8   8        2.65        4.33      4.74 o
   0  -8   8       48.25       44.17      7.47 o
   1  -8   8       71.70       61.34      8.19 o
   2  -8   8       42.40       49.08      7.63 o
   3  -8   8       24.05       25.64      6.63 o
   4  -8   8       36.10       31.54     11.32 o
   5  -8   8        5.90        6.78     16.42 o
  -8  -7   8        5.65       18.92     14.64 o
  -7  -7   8        3.34        6.05      4.43 o
  -6  -7   8        7.10       13.64      4.33 o
  -5  -7   8       25.28       16.86      4.78 o
  -4  -7   8        3.36        5.47      3.35 o
  -3  -7   8        2.97        0.63      3.01 o
  -2  -7   8        2.76        0.81      2.71 o
  -1  -7   8       15.32       19.43      3.72 o
   0  -7   8        2.04        1.42      3.97 o
   1  -7   8        1.70       -0.27      3.56 o
   2  -7   8        0.27        3.43      3.87 o
   3  -7   8        4.42        4.26      4.90 o
   4  -7   8       14.91       32.47      8.28 o
   5  -7   8        0.26        6.49     10.87 o
   6  -7   8       71.99       42.48     23.21 o
  -9  -6   8        1.44       15.35     13.21 o
  -8  -6   8        1.30        4.28     12.50 o
  -7  -6   8       49.42       54.93      5.61 o
  -6  -6   8      156.12      197.54      8.65 o
  -5  -6   8        4.65        4.79      3.51 o
  -4  -6   8       11.71        5.84      3.26 o
  -3  -6   8        6.74        2.93      2.90 o
  -2  -6   8       76.23       73.50      5.38 o
  -1  -6   8        0.00       -2.59      2.59 o
   0  -6   8      383.33      402.45      7.35 o
   1  -6   8       54.18       47.91      3.66 o
   2  -6   8      156.76      175.59      8.79 o
   3  -6   8       17.91       15.18      4.79 o
   4  -6   8        2.75        5.85      5.46 o
   5  -6   8       29.78       34.66     11.54 o
   6  -6   8       70.18       98.52     14.98 o
  -9  -5   8        0.09       12.14     10.71 o
  -8  -5   8        5.51        4.81      6.50 o
  -7  -5   8       97.73      108.00      7.91 o
  -6  -5   8        3.07        4.90      3.36 o
  -5  -5   8        4.38        4.80      3.24 o
  -4  -5   8        5.21       -1.74      2.70 o
  -3  -5   8      256.07      249.68      7.45 o
  -2  -5   8      259.76      272.25      7.47 o
  -1  -5   8       50.40       49.61      4.68 o
   0  -5   8       51.37       56.11      3.45 o
   1  -5   8       10.24       10.43      2.02 o
   2  -5   8       62.78       41.27      3.01 o
   3  -5   8        0.69        4.68      1.91 o
   4  -5   8        0.05        2.60      5.06 o
   5  -5   8       30.59       49.77     10.43 o
   6  -5   8       95.18       99.83     14.11 o
   7  -5   8       14.38       14.59     14.57 o
  -9  -4   8        2.11        3.07      6.33 o
  -8  -4   8        5.94       -2.23      4.10 o
  -7  -4   8       26.57       23.99      4.45 o
  -6  -4   8        9.33        5.53      2.78 o
  -5  -4   8       78.42       76.52      4.14 o
  -4  -4   8       25.59       28.04      2.88 o
  -3  -4   8       13.27       10.50      2.31 o
  -2  -4   8        0.30       -0.33      1.92 o
  -1  -4   8      554.53      554.71      6.48 o
   0  -4   8       76.44       77.79      3.38 o
   1  -4   8       56.49       53.10      3.56 o
   2  -4   8       69.54       62.26      3.97 o
   3  -4   8      419.52      427.82      7.42 o
   4  -4   8      197.59      181.48      8.45 o
   5  -4   8        2.81        1.85      2.90 o
   6  -4   8        4.89        1.77      3.75 o
   7  -4   8        0.11        8.69      7.97 o
   8  -4   8       10.92      -20.35     20.35 o
  -9  -3   8        3.55        4.92      5.29 o
  -8  -3   8        1.00       -1.16      4.15 o
  -7  -3   8        1.04       -0.03      3.88 o
  -6  -3   8       49.39       44.11      3.70 o
  -5  -3   8      133.38      148.65      5.46 o
  -4  -3   8      158.80      153.46      4.93 o
  -3  -3   8       13.99        7.36      2.04 o
  -2  -3   8      122.37      121.97      3.98 o
  -1  -3   8      457.75      478.16      6.21 o
   0  -3   8       47.32       48.76      2.32 o
   1  -3   8       18.50       18.46      1.61 o
   2  -3   8       48.63       30.91      2.77 o
   3  -3   8       27.63       37.51      3.47 o
   4  -3   8      681.93      638.05     20.40 o
   5  -3   8       38.20       46.66      4.53 o
   6  -3   8        7.19        5.16      3.81 o
   7  -3   8       83.37      113.37     16.26 o
   8  -3   8       57.29       56.81      7.28 o
   9  -3   8        0.14        1.63      6.00 o
  -9  -2   8       52.29       56.84      8.25 o
  -8  -2   8        5.65        4.57      4.18 o
  -7  -2   8       22.92       24.79      4.56 o
  -6  -2   8        3.66        0.28      2.89 o
  -5  -2   8       74.24       71.04      4.22 o
  -4  -2   8      168.53      180.08      5.10 o
  -3  -2   8      289.58      289.03      5.66 o
  -2  -2   8        0.32       -1.05      1.37 o
  -1  -2   8        3.59        8.03      1.42 o
   0  -2   8      102.94       87.53      2.45 o
   1  -2   8      147.51      130.72      2.73 o
   2  -2   8      140.23      132.88      2.89 o
   3  -2   8       71.23       63.11      2.76 o
   4  -2   8       35.96       34.12      4.03 o
   5  -2   8       60.77       64.15      5.82 o
   6  -2   8       17.22       12.56      5.62 o
   7  -2   8       22.70       16.01      4.75 o
   8  -2   8        0.02       -0.16      8.12 o
   9  -2   8        0.31        5.76      8.04 o
  -9  -1   8       17.67        8.97      7.31 o
  -8  -1   8        2.80        7.46      4.58 o
  -7  -1   8        1.05       -1.52      3.30 o
  -6  -1   8        1.50       -2.87      2.87 o
  -5  -1   8       51.34       43.40      3.30 o
  -4  -1   8      614.69      636.95      8.66 o
  -3  -1   8      537.46      552.81      7.59 o
  -2  -1   8      170.03      170.26      3.51 o
  -1  -1   8       28.66       22.84      1.75 o
   0  -1   8     1248.24     1353.34     12.13 o
   1  -1   8       11.20        9.18      1.22 o
   2  -1   8      104.61      108.10      2.86 o
   3  -1   8      245.99      242.56      4.04 o
   4  -1   8      158.94      161.29      5.31 o
   5  -1   8        0.35       -3.06      3.06 o
   6  -1   8      227.55      244.19     11.03 o
   7  -1   8       13.66        6.33      4.25 o
   8  -1   8       54.44       67.74      6.83 o
   9  -1   8       76.14       75.21     10.48 o
  -9   0   8       14.39       -2.43     16.33 o
  -8   0   8       21.16       11.13      6.62 o
  -7   0   8       83.07       90.87     11.25 o
  -6   0   8       17.72       14.71      3.89 o
  -5   0   8       96.29      102.46      5.95 o
  -4   0   8        4.72        4.54      1.44 o
  -3   0   8      245.51      250.65      5.25 o
  -2   0   8       12.97       12.79      1.60 o
  -1   0   8      144.31      139.10      4.84 o
   0   0   8       22.34       18.37      2.16 o
   1   0   8      837.97      842.11      8.70 o
   2   0   8      278.43      236.86      4.57 o
   3   0   8       46.97       31.05      4.39 o
   4   0   8      560.95      514.53      8.87 o
   5   0   8      208.58      204.36      5.73 o
   6   0   8        0.06       -3.40      3.40 o
   7   0   8       49.55       44.82      5.79 o
   8   0   8        3.62       -0.76      4.78 o
   9   0   8        1.74       -1.97      7.19 o
  10   0   8        5.44       16.07     20.71 o
  -8   1   8       16.19        7.39      5.86 o
  -7   1   8       15.89       12.99      5.47 o
  -6   1   8       10.43       11.46      4.14 o
  -5   1   8       29.47       22.95      3.60 o
  -4   1   8      124.02      120.55      4.41 o
  -3   1   8      585.93      579.75      6.10 o
  -2   1   8      369.85      364.55      6.35 o
  -1   1   8       89.47       95.21      2.78 o
   0   1   8      404.25      450.61      6.46 o
   1   1   8        9.33        9.11      1.25 o
   2   1   8       91.63      109.87      3.17 o
   3   1   8        0.20        0.98      1.65 o
   4   1   8      198.31      195.70      5.53 o
   5   1   8      850.49      879.34     11.14 o
   6   1   8       45.44       58.66      5.39 o
   7   1   8       30.12       25.96      5.44 o
   8   1   8       93.82       79.65      7.11 o
   9   1   8        1.51        1.36      7.25 o
  10   1   8       13.70       20.62     10.95 o
  -8   2   8        4.77       -2.39      5.54 o
  -7   2   8       59.66       50.34      5.57 o
  -6   2   8       58.43       56.29      5.30 o
  -5   2   8      189.62      209.71      6.47 o
  -4   2   8       28.23       28.73      3.04 o
  -3   2   8      547.25      499.73      7.98 o
  -2   2   8        7.37        5.96      2.34 o
  -1   2   8        7.52        6.10      1.65 o
   0   2   8      268.86      293.35      4.58 o
   1   2   8     1065.82     1085.97     11.29 o
   2   2   8       65.17       43.88      3.87 o
   3   2   8      393.18      379.05      6.20 o
   4   2   8      142.86      145.07      4.97 o
   5   2   8      372.34      386.70      7.53 o
   6   2   8       55.34       49.71      3.89 o
   7   2   8      107.79      103.34      8.32 o
   8   2   8        9.35        6.39      7.27 o
   9   2   8       26.67       22.74      6.24 o
  10   2   8       32.42       20.76     10.81 o
  -8   3   8        8.35       -1.05      9.84 o
  -7   3   8        0.24       -4.48      4.48 o
  -6   3   8        0.01       -3.17      3.17 o
  -5   3   8        3.40        3.40      2.50 o
  -4   3   8       89.61       93.86      4.87 o
  -3   3   8      579.93      562.30      9.62 o
  -2   3   8      127.30      131.89      5.02 o
  -1   3   8      311.13      301.33      5.63 o
   0   3   8        1.03        2.96      1.46 o
   1   3   8       80.62      100.91      3.64 o
   2   3   8      134.59      147.21      4.53 o
   3   3   8       73.75       71.44      3.38 o
   4   3   8       57.90       55.39      2.70 o
   5   3   8       94.29       81.46      4.35 o
   6   3   8      108.69      106.29      5.12 o
   7   3   8      209.28      251.99      9.10 o
   8   3   8        0.54        1.49      3.27 o
   9   3   8       19.17       11.94      9.12 o
  10   3   8       37.34        2.04     16.94 o
  -7   4   8        0.05       -3.57      5.81 o
  -6   4   8       29.40       24.23      6.51 o
  -5   4   8        5.36        1.74      2.65 o
  -4   4   8       17.44       17.39      3.92 o
  -3   4   8      136.57      152.31      5.48 o
  -2   4   8        0.69        5.06      2.07 o
  -1   4   8       80.81       78.94      3.94 o
   0   4   8       11.84       19.85      2.12 o
   1   4   8       32.17       32.55      2.50 o
   2   4   8      906.73      891.16     11.32 o
   3   4   8      709.49      708.19     10.18 o
   4   4   8       63.31       73.70      4.91 o
   5   4   8       33.57       28.58      2.71 o
   6   4   8       42.44       48.92      4.05 o
   7   4   8       31.98       33.03      3.73 o
   8   4   8        0.21       -0.13      3.14 o
   9   4   8        0.06       -0.80      4.05 o
  10   4   8        0.96        4.01      8.19 o
  -7   5   8       50.89       43.89      8.41 o
  -6   5   8       27.33       17.41      6.14 o
  -5   5   8       41.42       36.56      6.35 o
  -4   5   8       55.37       59.34      7.57 o
  -3   5   8        8.96        7.78      2.68 o
  -2   5   8       52.30       54.64      3.91 o
  -1   5   8      642.70      623.80      9.85 o
   0   5   8      133.58      125.13      4.64 o
   1   5   8       42.77       43.10      2.93 o
   2   5   8       67.86       75.02      4.62 o
   3   5   8      397.76      410.88      7.92 o
   4   5   8        0.32        1.21      2.11 o
   5   5   8       76.50       75.25      4.15 o
   6   5   8      315.19      323.43      7.87 o
   7   5   8       95.37       82.98      5.91 o
   8   5   8       12.51       20.76      5.10 o
   9   5   8       24.40       17.49      6.25 o
  10   5   8        5.37        2.79      5.27 o
  -6   6   8        5.04        6.00      5.82 o
  -5   6   8       17.64       12.14      6.54 o
  -4   6   8        1.10       -2.39      3.40 o
  -3   6   8        0.58       -1.09      2.58 o
  -2   6   8      118.79      108.15      4.78 o
  -1   6   8      664.87      674.42      7.99 o
   0   6   8      491.43      469.55      7.12 o
   1   6   8        0.40        0.13      1.66 o
   2   6   8       15.00       13.76      2.23 o
   3   6   8        0.36       -1.84      1.84 o
   4   6   8      209.33      209.01      6.09 o
   5   6   8      177.10      209.72      6.18 o
   6   6   8        0.95        1.39      2.53 o
   7   6   8       34.10       30.52      4.57 o
   8   6   8       37.06       52.21      6.43 o
   9   6   8       13.47       -2.07      4.60 o
  10   6   8        2.68        3.03      5.35 o
  -6   7   8        0.03       -2.69      7.06 o
  -5   7   8       83.20       78.90     12.99 o
  -4   7   8        0.09       -3.52      3.52 o
  -3   7   8       54.27       65.75      7.21 o
  -2   7   8       22.17       24.93      5.24 o
  -1   7   8      256.31      259.53      6.64 o
   0   7   8      246.52      246.74      5.38 o
   1   7   8       45.91       40.00      3.02 o
   2   7   8       54.78       56.02      4.76 o
   3   7   8       99.42       98.16      4.64 o
   4   7   8        3.38        3.02      2.69 o
   5   7   8       97.36      101.49      4.96 o
   6   7   8       43.10       57.53      4.77 o
   7   7   8       26.38       18.47      4.35 o
   8   7   8       38.83       49.23      6.60 o
   9   7   8        0.69       -4.07      4.07 o
  10   7   8       15.87       14.81      7.66 o
  -6   8   8        3.73       -4.64      8.57 o
  -5   8   8       15.03       17.34      5.72 o
  -4   8   8        0.50       -4.09      4.09 o
  -3   8   8        1.32       -1.62      3.03 o
  -2   8   8       98.32       95.75      9.56 o
  -1   8   8       85.48       90.46      6.58 o
   0   8   8       19.42       20.49      2.82 o
   1   8   8      267.84      264.76      5.86 o
   2   8   8      172.31      177.44      5.88 o
   3   8   8      365.30      378.96      8.92 o
   4   8   8       54.51       54.18      4.85 o
   5   8   8        8.22       11.22      3.03 o
   6   8   8       74.36       77.41      7.27 o
   7   8   8        3.04       -2.83      3.76 o
   8   8   8        3.81       -4.06      4.21 o
   9   8   8        0.69       -4.59      4.59 o
  10   8   8       12.24       11.30      7.06 o
  -5   9   8        0.45       -1.70      4.51 o
  -4   9   8       24.48       21.03      9.31 o
  -3   9   8       65.42       55.17      9.34 o
  -2   9   8        0.01       -3.35      4.76 o
  -1   9   8      134.01      110.92     10.20 o
   0   9   8        0.25       -2.45      2.45 o
   1   9   8       69.62       61.40      4.71 o
   2   9   8        0.11       -0.33      2.43 o
   3   9   8       59.77       67.98      5.03 o
   4   9   8       45.55       53.46      4.54 o
   5   9   8      199.22      225.68      6.70 o
   6   9   8       29.82       36.42      4.54 o
   7   9   8       15.79       15.77      3.92 o
   8   9   8        1.75        2.89      4.61 o
   9   9   8       68.80       51.49      6.44 o
  10   9   8        0.21       -2.62      9.50 o
  -4  10   8        9.55       -0.47      9.89 o
  -3  10   8        0.34       -0.58      3.46 o
  -2  10   8       13.69        9.21      5.40 o
  -1  10   8        0.00       -2.15      3.26 o
   0  10   8       57.64       70.61      9.10 o
   1  10   8       45.41       45.09      4.99 o
   2  10   8        3.20        2.46      2.92 o
   3  10   8      155.12      153.87      6.86 o
   4  10   8       39.59       40.16      5.43 o
   5  10   8       70.92       71.53      6.66 o
   6  10   8       49.65       36.53      4.79 o
   7  10   8       28.78       31.10      5.00 o
   8  10   8       27.97       21.51      6.56 o
   9  10   8       26.63       13.21     19.64 o
  -3  11   8        0.27        5.13      5.21 o
  -2  11   8        5.48        4.12      4.08 o
  -1  11   8        2.61        2.77      3.48 o
   0  11   8        4.54        7.71      3.80 o
   1  11   8        6.27        5.98      3.78 o
   2  11   8       13.54       12.78      3.53 o
   3  11   8       24.85       27.60      4.18 o
   4  11   8        7.90        4.12      3.63 o
   5  11   8       35.62       47.83      5.63 o
   6  11   8       50.64       55.02     10.14 o
   7  11   8        4.59       -0.61      4.62 o
  -2  12   8        2.40       -1.43      6.07 o
  -1  12   8        9.32        9.59      5.28 o
   0  12   8       27.86       30.34      5.40 o
   1  12   8       22.43       29.02      5.01 o
   2  12   8       42.54       49.35      7.97 o
   3  12   8        2.20        0.36      3.46 o
   4  12   8        2.07       -3.06      3.13 o
   5  12   8        0.49       -3.41      3.41 o
   6  12   8        5.36        1.59      4.34 o
   7  12   8       13.06        3.67      7.30 o
   0  13   8        1.12        3.57      7.50 o
   1  13   8        1.79       -0.58      5.83 o
   2  13   8        5.52       -1.30      5.06 o
   3  13   8       13.11       16.47      5.93 o
   4  13   8        6.13        8.67      4.27 o
   5  13   8        1.64       -5.30      5.41 o
   6  13   8        2.92       -7.40      7.40 o
   7  13   8        8.44      -10.71     13.92 o
   5  14   8        0.03      -14.99     14.99 o
  -3 -11   9        0.24        8.93     14.99 o
  -2 -11   9        1.68        8.57     16.07 o
  -1 -11   9        3.31       -1.07     15.71 o
   0 -11   9        2.54       19.28     18.92 o
  -5 -10   9        0.54      -11.07     16.07 o
  -4 -10   9        3.02        2.50     14.64 o
  -3 -10   9        2.26      -11.78     12.50 o
  -2 -10   9        0.63        2.51      9.15 o
  -1 -10   9        1.38        1.17      9.01 o
   0 -10   9        8.48       32.49     18.21 o
   1 -10   9       15.57       29.27     17.49 o
   2 -10   9        7.10       10.35     14.64 o
  -7  -9   9       24.79       34.63     17.14 o
  -6  -9   9        1.94       -2.86     14.64 o
  -5  -9   9        5.40        2.70      5.02 o
  -4  -9   9       27.78       17.71      4.48 o
  -3  -9   9        0.86        0.54      5.23 o
  -2  -9   9       22.20       23.61      6.30 o
  -1  -9   9        0.02       -1.30      5.22 o
   0  -9   9        2.01        0.96      5.24 o
   1  -9   9       48.08       68.64     10.71 o
   2  -9   9        3.13        7.61     11.05 o
   3  -9   9        2.03        1.73     19.46 o
  -7  -8   9        1.53       18.90      8.43 o
  -6  -8   9        1.03        6.34      4.80 o
  -5  -8   9       12.05       10.94      4.30 o
  -4  -8   9        0.32       -3.53      3.53 o
  -3  -8   9        1.10        2.02      3.47 o
  -2  -8   9        6.65       12.32      4.11 o
  -1  -8   9       42.61       44.15      7.34 o
   0  -8   9       16.29       10.03      5.23 o
   1  -8   9       26.87       20.46      6.72 o
   2  -8   9        0.23        1.71      5.80 o
   3  -8   9        6.44        4.19      6.76 o
   4  -8   9        0.16       -3.69     15.17 o
  -8  -7   9        0.00        4.28     13.21 o
  -7  -7   9       26.09       24.07      9.91 o
  -6  -7   9       16.18       24.14      4.87 o
  -5  -7   9       47.48       47.12      5.23 o
  -4  -7   9        9.15        5.23      3.69 o
  -3  -7   9       28.42       23.63      4.24 o
  -2  -7   9       36.49       36.37      4.07 o
  -1  -7   9        4.95        8.28      2.95 o
   0  -7   9        0.09       -4.19      4.19 o
   1  -7   9        0.67       -2.51      4.16 o
   2  -7   9       40.14       37.80      6.70 o
   3  -7   9       74.34      107.38     14.66 o
   4  -7   9       17.30       22.80     10.27 o
   5  -7   9        0.72       17.33     13.34 o
  -8  -6   9       12.84       18.56     12.85 o
  -7  -6   9       26.33       23.05      5.94 o
  -6  -6   9        7.56       14.28      4.30 o
  -5  -6   9        2.96        5.04      3.68 o
  -4  -6   9        3.56        2.80      3.34 o
  -3  -6   9       55.12       45.86      4.58 o
  -2  -6   9       50.51       47.85      4.32 o
  -1  -6   9       59.25       50.71      5.00 o
   0  -6   9        5.54        3.85      2.43 o
   1  -6   9       35.65       29.08      5.59 o
   2  -6   9      182.00      189.80     10.22 o
   3  -6   9       22.13       32.65      5.83 o
   4  -6   9        9.11        6.02      6.01 o
   5  -6   9        0.56       13.78      9.64 o
   6  -6   9        0.84        1.07     11.07 o
  -9  -5   9        0.11       10.35     12.85 o
  -8  -5   9        2.11        7.50     11.78 o
  -7  -5   9        1.13        7.65      5.07 o
  -6  -5   9        9.89       11.08      3.73 o
  -5  -5   9      147.47      182.28      8.22 o
  -4  -5   9       16.35       15.94      3.65 o
  -3  -5   9        4.16        1.25      2.87 o
  -2  -5   9      125.99      135.32      8.41 o
  -1  -5   9        5.64        3.03      3.12 o
   0  -5   9      148.84      144.14      5.15 o
   1  -5   9       10.32        4.93      2.45 o
   2  -5   9       11.08        6.70      2.16 o
   3  -5   9       40.78       40.60      4.31 o
   4  -5   9      207.45      270.79     15.85 o
   5  -5   9       22.63       18.20      9.00 o
   6  -5   9        0.73       12.92      9.27 o
   7  -5   9        8.37      -19.99     19.99 o
  -9  -4   9        2.61       14.28     12.85 o
  -8  -4   9        1.82       -1.92      7.25 o
  -7  -4   9        6.04        0.28      5.86 o
  -6  -4   9       49.33       46.52      4.13 o
  -5  -4   9      103.27       98.74      5.84 o
  -4  -4   9        0.00       -1.89      2.10 o
  -3  -4   9       50.00       43.33      3.81 o
  -2  -4   9       32.71       35.14      3.66 o
  -1  -4   9      831.55      794.17     11.69 o
   0  -4   9       45.08       51.68      3.47 o
   1  -4   9       35.15       31.77      3.43 o
   2  -4   9      265.76      244.59      6.15 o
   3  -4   9       44.83       56.83      3.90 o
   4  -4   9      271.87      253.79     13.72 o
   5  -4   9       22.36       12.25      3.53 o
   6  -4   9        2.54        2.60      4.44 o
   7  -4   9       38.02       63.16     15.39 o
  -9  -3   9       20.91       15.91      6.60 o
  -8  -3   9        1.10       -4.03      4.03 o
  -7  -3   9       26.50       23.03      4.55 o
  -6  -3   9        2.02       -1.17      2.91 o
  -5  -3   9       12.81       13.42      2.70 o
  -4  -3   9       42.90       43.63      3.27 o
  -3  -3   9      441.74      472.58      7.90 o
  -2  -3   9       55.78       59.77      3.66 o
  -1  -3   9       23.91       23.40      2.34 o
   0  -3   9        3.28       -1.50      1.50 o
   1  -3   9       21.00       18.30      2.35 o
   2  -3   9       10.78        4.03      2.26 o
   3  -3   9      285.98      281.78      7.00 o
   4  -3   9       21.12       27.86      3.84 o
   5  -3   9      203.96      206.13      8.31 o
   6  -3   9       44.69       50.35      5.63 o
   7  -3   9        8.85        7.71      9.34 o
   8  -3   9        0.12       -0.81      7.16 o
  -9  -2   9       14.53       12.68     10.47 o
  -8  -2   9        0.20        1.69      4.33 o
  -7  -2   9        0.27       -3.59      3.59 o
  -6  -2   9        0.07       -2.80      2.80 o
  -5  -2   9        0.10       -2.22      2.22 o
  -4  -2   9       17.51       15.29      2.53 o
  -3  -2   9      342.03      331.35      6.38 o
  -2  -2   9       22.80       25.13      2.74 o
  -1  -2   9        0.03       -1.24      1.51 o
   0  -2   9        8.85        8.65      1.76 o
   1  -2   9      417.90      402.18      5.52 o
   2  -2   9       19.06       14.41      1.93 o
   3  -2   9      252.11      264.30      6.17 o
   4  -2   9       74.23       60.69      5.39 o
   5  -2   9        9.49        6.19      3.65 o
   6  -2   9        2.64       -3.90      3.90 o
   7  -2   9        9.71       12.05      4.50 o
   8  -2   9       30.36       21.08      8.46 o
   9  -2   9       96.86       83.60      9.78 o
  -9  -1   9       18.83       13.21     12.14 o
  -8  -1   9       88.88       75.30      7.66 o
  -7  -1   9       11.27       14.09      4.20 o
  -6  -1   9       49.56       51.69      5.15 o
  -5  -1   9        1.33       -2.46      2.46 o
  -4  -1   9      126.54      140.42      5.84 o
  -3  -1   9        7.68        7.19      2.03 o
  -2  -1   9       30.21       37.34      2.76 o
  -1  -1   9       11.95       13.21      1.84 o
   0  -1   9       17.95       16.86      2.02 o
   1  -1   9      147.29      148.70      3.35 o
   2  -1   9        4.70        3.06      1.59 o
   3  -1   9        5.50        6.68      1.91 o
   4  -1   9       75.57       73.48      4.82 o
   5  -1   9        0.05       -0.22      3.35 o
   6  -1   9       12.75        1.24      4.04 o
   7  -1   9       54.28       60.03      6.15 o
   8  -1   9        4.50        0.95      7.16 o
   9  -1   9        5.16        7.72     10.69 o
  -9   0   9        3.82        4.28      8.08 o
  -8   0   9        3.89        2.27      6.61 o
  -7   0   9       87.24       92.26      7.15 o
  -6   0   9       42.29       50.02      5.00 o
  -5   0   9        1.50       -2.43      2.55 o
  -4   0   9      103.99       81.83      5.18 o
  -3   0   9       97.91       95.76      4.00 o
  -2   0   9      364.49      355.91      5.96 o
  -1   0   9      280.90      264.97      6.21 o
   0   0   9      143.30      152.80      4.85 o
   1   0   9      231.46      252.14      4.57 o
   2   0   9      214.07      193.81      4.57 o
   3   0   9      161.12      153.22      5.21 o
   4   0   9      512.73      486.03      9.02 o
   5   0   9       40.42       33.54      3.31 o
   6   0   9      211.83      193.56     11.61 o
   7   0   9        0.14       -4.25      4.25 o
   8   0   9        0.50       -1.64      7.68 o
   9   0   9        9.88        1.91      5.49 o
  -8   1   9        7.81       -3.02      5.05 o
  -7   1   9        4.66       -2.20      3.68 o
  -6   1   9      213.87      245.48      9.13 o
  -5   1   9       75.48       75.71      5.24 o
  -4   1   9       47.65       56.25      3.47 o
  -3   1   9       14.79        8.45      2.24 o
  -2   1   9      153.85      151.34      4.20 o
  -1   1   9      164.04      161.73      4.35 o
   0   1   9      237.89      285.35      5.33 o
   1   1   9      303.33      294.44      5.01 o
   2   1   9      511.02      568.62      7.81 o
   3   1   9      481.69      464.59      6.86 o
   4   1   9      263.67      260.55      6.55 o
   5   1   9      462.62      436.46      8.04 o
   6   1   9       89.55       88.52      5.39 o
   7   1   9        2.17       -4.98      4.98 o
   8   1   9       59.85       34.22      7.29 o
   9   1   9       58.47       55.51      7.43 o
  10   1   9        7.13       33.56     19.28 o
  -8   2   9       22.54       10.48      6.72 o
  -7   2   9        0.23       -4.34      4.34 o
  -6   2   9        1.10       -3.44      3.44 o
  -5   2   9      388.46      416.79     10.67 o
  -4   2   9      154.42      172.98      9.73 o
  -3   2   9      300.98      276.84      6.99 o
  -2   2   9        4.34        1.07      2.41 o
  -1   2   9       85.19       75.52      3.45 o
   0   2   9      462.14      468.81      7.38 o
   1   2   9       38.92       43.02      3.26 o
   2   2   9      209.05      220.69      5.47 o
   3   2   9       43.61       40.65      2.88 o
   4   2   9      238.22      224.10      6.25 o
   5   2   9       35.26       24.19      3.16 o
   6   2   9        1.67        2.82      2.72 o
   7   2   9       17.36        9.08      3.24 o
   8   2   9        0.09       -1.23     11.03 o
   9   2   9        6.25       -3.17      9.25 o
  10   2   9        6.53        4.62     21.24 o
  -7   3   9        0.08       -5.65      5.65 o
  -6   3   9       43.46       39.04      5.15 o
  -5   3   9        0.04       -1.68      3.04 o
  -4   3   9      393.39      398.47      8.93 o
  -3   3   9        0.33        7.91      2.59 o
  -2   3   9        7.42        8.53      2.66 o
  -1   3   9       38.10       50.53      4.35 o
   0   3   9       69.85       67.00      4.42 o
   1   3   9      365.09      354.03      6.57 o
   2   3   9      354.97      387.25      7.28 o
   3   3   9     1609.02     1613.38     17.15 o
   4   3   9      160.09      179.11      5.66 o
   5   3   9        6.32        6.29      2.85 o
   6   3   9        0.00       -2.50      2.50 o
   7   3   9       49.57       53.62      4.38 o
   8   3   9       16.71       21.67      5.52 o
   9   3   9       28.73       11.10     12.06 o
  10   3   9        2.17       -8.93      9.28 o
  -7   4   9        8.82        3.54     12.46 o
  -6   4   9       62.16       45.13      9.21 o
  -5   4   9       15.24        4.88      3.23 o
  -4   4   9       58.30       51.92      6.24 o
  -3   4   9     1659.61     1670.47     18.11 o
  -2   4   9      924.84      941.60     12.40 o
  -1   4   9      222.61      220.00      5.06 o
   0   4   9       21.71       21.00      2.33 o
   1   4   9        2.27        2.10      1.67 o
   2   4   9        1.07        0.80      1.92 o
   3   4   9        0.34        2.43      2.14 o
   4   4   9       54.69       53.91      3.98 o
   5   4   9       63.46       69.01      4.39 o
   6   4   9      217.09      207.63      6.82 o
   7   4   9       25.17       17.09      3.85 o
   8   4   9        7.35        2.48      4.04 o
   9   4   9       22.23       24.12      6.23 o
  10   4   9        0.74       -7.85      7.85 o
  -7   5   9        8.27        1.79     10.71 o
  -6   5   9        0.41      -10.10     14.28 o
  -5   5   9        4.81        4.33      4.14 o
  -4   5   9       41.89       49.43      5.32 o
  -3   5   9       50.89       59.62      5.53 o
  -2   5   9        2.00        4.53      2.31 o
  -1   5   9       39.32       39.57      3.60 o
   0   5   9       41.76       35.29      3.22 o
   1   5   9      128.98      132.06      4.62 o
   2   5   9       60.09       57.01      3.72 o
   3   5   9      173.70      167.49      5.63 o
   4   5   9      355.78      350.07      7.52 o
   5   5   9      464.37      481.21      8.50 o
   6   5   9        9.37        2.88      3.20 o
   7   5   9       23.27       17.60      3.66 o
   8   5   9        1.56        0.26      3.92 o
   9   5   9       15.49       14.29      4.69 o
  10   5   9        1.30       -3.86      7.35 o
  -6   6   9       23.75       16.65     15.62 o
  -5   6   9       41.38       46.17      6.17 o
  -4   6   9      250.35      261.33     10.27 o
  -3   6   9       55.56       59.87      8.26 o
  -2   6   9        3.75        1.74      2.19 o
  -1   6   9      164.35      141.06      5.17 o
   0   6   9     1136.72     1096.70     15.50 o
   1   6   9       19.99       11.28      2.28 o
   2   6   9       53.69       56.53      3.97 o
   3   6   9        6.70        2.12      2.50 o
   4   6   9       23.81       22.84      3.37 o
   5   6   9       15.31       14.60      2.85 o
   6   6   9       87.26       78.55      5.38 o
   7   6   9        9.04        7.41      4.73 o
   8   6   9       75.83       68.88      5.98 o
   9   6   9        0.43       -4.68      4.68 o
  10   6   9        0.01       -5.10      5.84 o
  -6   7   9       10.76        2.38     15.12 o
  -5   7   9       22.51       18.54      7.83 o
  -4   7   9        1.21       -1.29      3.75 o
  -3   7   9        5.24        1.07      3.27 o
  -2   7   9       82.16       74.46      7.30 o
  -1   7   9      119.46      115.28      4.94 o
   0   7   9       89.74       75.68      4.74 o
   1   7   9      478.12      498.53      9.45 o
   2   7   9       39.00       37.91      3.25 o
   3   7   9        0.10       -2.28      2.28 o
   4   7   9        1.65       -2.48      2.48 o
   5   7   9        2.02       -2.35      2.35 o
   6   7   9      412.67      455.34      9.82 o
   7   7   9       41.06       47.68      8.42 o
   8   7   9       76.75       69.02      7.78 o
   9   7   9        0.62       -4.64      4.64 o
  10   7   9        6.79        7.03      6.00 o
  -6   8   9        0.61       12.50     10.35 o
  -5   8   9       15.08       14.52      7.25 o
  -4   8   9        6.61        1.50      5.11 o
  -3   8   9       98.84      112.86     12.32 o
  -2   8   9      107.31      110.63      7.04 o
  -1   8   9       55.57       42.44      4.60 o
   0   8   9        0.01       -1.48      2.69 o
   1   8   9       57.72       54.00      3.57 o
   2   8   9      416.65      428.19      8.74 o
   3   8   9       45.40       52.56      4.45 o
   4   8   9        6.53        2.01      2.78 o
   5   8   9       84.46       88.95      5.47 o
   6   8   9       34.77       34.19      3.99 o
   7   8   9        2.44       -3.95      3.95 o
   8   8   9       17.84       -0.12      5.61 o
   9   8   9       17.93        7.53      6.72 o
  10   8   9        6.63        1.45      6.80 o
  -5   9   9        3.30        8.93      9.28 o
  -4   9   9        5.16       11.97      4.30 o
  -3   9   9        0.41       -3.41      3.41 o
  -2   9   9       43.72       51.16      5.67 o
  -1   9   9       53.80       37.74      4.77 o
   0   9   9       48.25       49.88      5.94 o
   1   9   9      125.39      145.48      7.08 o
   2   9   9       56.47       53.88      7.53 o
   3   9   9      765.02      825.53     15.96 o
   4   9   9       21.74       15.85      3.69 o
   5   9   9       22.69       18.22      3.49 o
   6   9   9        6.69       -0.39      3.16 o
   7   9   9       19.53       10.38      4.53 o
   8   9   9       75.01       81.04      7.43 o
   9   9   9        1.60       -4.88      4.88 o
  -4  10   9       21.95       34.98     31.77 o
  -3  10   9       43.95       39.10      7.51 o
  -2  10   9       24.79       21.45      6.35 o
  -1  10   9      142.60      161.98      8.90 o
   0  10   9       17.66       14.97      4.11 o
   1  10   9       27.96       43.05      5.16 o
   2  10   9       16.47        9.15      3.17 o
   3  10   9       84.24       81.95      7.59 o
   4  10   9       36.41       42.48      5.90 o
   5  10   9       44.03       43.05      6.05 o
   6  10   9        3.27       -0.59      4.01 o
   7  10   9       31.66       26.11      9.07 o
   8  10   9        6.78        0.69      5.88 o
   9  10   9        0.35      -17.85     17.85 o
  -3  11   9        0.24       -1.43      9.28 o
  -2  11   9        0.25        2.84      3.87 o
  -1  11   9        4.66        1.95      4.07 o
   0  11   9       10.12       11.04      4.21 o
   1  11   9        5.60        2.91      3.62 o
   2  11   9      158.39      162.03      8.36 o
   3  11   9       59.33       68.00      5.56 o
   4  11   9        3.79        1.15      3.70 o
   5  11   9      186.58      226.92     10.59 o
   6  11   9        8.63       10.73      4.89 o
   7  11   9       43.94       53.65     10.18 o
  -2  12   9       13.46       32.13     12.14 o
  -1  12   9       19.87       31.54     13.21 o
   0  12   9        0.71        3.73      4.25 o
   1  12   9       13.33       15.64      4.54 o
   2  12   9        3.04        1.59      4.32 o
   3  12   9        2.33        3.73      4.47 o
   4  12   9        2.75        2.37      4.10 o
   5  12   9        6.36        4.22      3.87 o
   6  12   9       14.17       20.45      8.07 o
   0  13   9        5.07        9.64     10.71 o
   1  13   9        0.69        2.14      6.34 o
   2  13   9        7.36       14.60      6.48 o
   3  13   9        3.65        2.19      5.45 o
   4  13   9       20.75       15.41      7.76 o
   5  13   9        6.00        6.66      5.81 o
   6  13   9        6.16       -6.31      6.31 o
  -4 -10  10        0.60       -2.50     14.64 o
  -3 -10  10        0.46        6.43     14.99 o
  -2 -10  10        9.70       12.14     15.71 o
  -1 -10  10        2.48       15.35     15.35 o
   0 -10  10        3.01       11.42     16.42 o
   1 -10  10        0.18       13.21     17.49 o
  -6  -9  10        6.77        9.64     16.07 o
  -5  -9  10       23.58       14.64     15.71 o
  -4  -9  10       33.15       32.16      9.43 o
  -3  -9  10        2.03        0.22      6.38 o
  -2  -9  10        0.31       -3.82      5.96 o
  -1  -9  10        1.82       -0.22      5.65 o
   0  -9  10        4.86       13.60     10.20 o
   1  -9  10       12.90        6.50     10.47 o
   2  -9  10        0.12       -7.83      7.83 o
  -7  -8  10        2.78       10.71     15.71 o
  -6  -8  10       11.36       15.48      8.38 o
  -5  -8  10       41.49       46.17      6.58 o
  -4  -8  10       10.88       19.98      4.54 o
  -3  -8  10       51.38       45.77      5.03 o
  -2  -8  10        9.92       10.09      5.55 o
  -1  -8  10       24.03       24.55      5.96 o
   0  -8  10       28.99       28.79      6.42 o
   1  -8  10       43.53       45.34     10.82 o
   2  -8  10        0.04        1.73      5.39 o
   3  -8  10        0.73        0.92      7.10 o
  -7  -7  10        0.33       16.82     10.01 o
  -6  -7  10        5.09        9.97      5.24 o
  -5  -7  10        5.10        5.43      4.14 o
  -4  -7  10       23.98       17.43      4.40 o
  -3  -7  10       45.11       39.26      4.71 o
  -2  -7  10      161.98      174.86     10.00 o
  -1  -7  10        2.81        7.03      3.15 o
   0  -7  10       21.10       15.33      5.51 o
   1  -7  10       60.54       65.80      9.45 o
   2  -7  10        1.21        4.80      5.15 o
   3  -7  10       31.99       33.23      8.62 o
   4  -7  10       17.22       18.85      9.95 o
  -8  -6  10        3.13        5.36     12.85 o
  -7  -6  10        0.70       11.88      8.66 o
  -6  -6  10      103.63      102.76      8.90 o
  -5  -6  10        5.42        6.05      4.05 o
  -4  -6  10       28.99       27.46      4.49 o
  -3  -6  10       51.29       67.45      6.79 o
  -2  -6  10        0.35        2.19      3.04 o
  -1  -6  10       96.81       95.24      6.58 o
   0  -6  10      202.91      209.99      6.25 o
   1  -6  10       17.33       19.08      4.80 o
   2  -6  10        2.16        2.66      4.74 o
   3  -6  10       32.93       29.80      7.38 o
   4  -6  10       35.54       43.29      8.83 o
   5  -6  10       48.89       59.71     13.39 o
  -8  -5  10        2.40        5.00     11.42 o
  -7  -5  10       14.88       25.19      7.43 o
  -6  -5  10       27.72       30.90      6.03 o
  -5  -5  10       10.81       14.04      4.05 o
  -4  -5  10       61.73       55.12      5.09 o
  -3  -5  10       45.36       39.77      5.11 o
  -2  -5  10       63.32       58.85      4.84 o
  -1  -5  10      197.46      209.46      7.14 o
   0  -5  10      431.37      449.18      8.48 o
   1  -5  10       42.03       51.26      3.91 o
   2  -5  10       34.86       31.44      3.33 o
   3  -5  10        1.09        1.34      4.32 o
   4  -5  10       71.71       65.52      9.58 o
   5  -5  10        4.64        6.01      7.57 o
   6  -5  10        0.23        2.33      9.51 o
  -9  -4  10        9.20       27.85     14.28 o
  -8  -4  10        0.18        1.07     12.50 o
  -7  -4  10        0.26        3.10      5.90 o
  -6  -4  10        9.29        6.68      5.91 o
  -5  -4  10        4.42        3.31      3.32 o
  -4  -4  10       54.08       40.74      4.60 o
  -3  -4  10        0.11       -0.41      2.96 o
  -2  -4  10       35.36       52.40      4.39 o
  -1  -4  10        2.77        5.38      2.54 o
   0  -4  10       74.26       82.99      5.76 o
   1  -4  10      116.67      134.86      5.59 o
   2  -4  10      103.51       94.85      4.59 o
   3  -4  10        3.11        2.35      2.57 o
   4  -4  10        9.87       11.13      3.35 o
   5  -4  10       23.96       22.93      3.94 o
   6  -4  10      117.99      140.60     30.70 o
   7  -4  10       11.09       -1.13      9.72 o
  -9  -3  10        0.00       20.71     13.57 o
  -8  -3  10        3.84       10.91      5.30 o
  -7  -3  10       27.48       19.59      4.81 o
  -6  -3  10       45.79       45.45      4.79 o
  -5  -3  10       20.44       15.84      3.66 o
  -4  -3  10        1.66       -0.93      2.32 o
  -3  -3  10        0.22        0.72      2.45 o
  -2  -3  10      100.12      104.47      4.38 o
  -1  -3  10      144.00      137.46      4.81 o
   0  -3  10      169.54      161.41      5.72 o
   1  -3  10      546.48      559.41      9.63 o
   2  -3  10      391.79      409.42      8.05 o
   3  -3  10      246.11      227.16      6.70 o
   4  -3  10        0.01        1.70      3.11 o
   5  -3  10       17.89       24.16      4.18 o
   6  -3  10       42.79       45.25      9.02 o
   7  -3  10       31.17       28.45      5.24 o
   8  -3  10        0.04        0.00      5.49 o
  -9  -2  10        0.21       14.64     12.50 o
  -8  -2  10       31.55       28.05      8.49 o
  -7  -2  10       61.88       51.57      5.49 o
  -6  -2  10        1.84       -3.22      3.22 o
  -5  -2  10       11.48       11.23      3.41 o
  -4  -2  10        3.11        0.64      2.15 o
  -3  -2  10      288.74      299.60      6.43 o
  -2  -2  10      148.96      148.30      4.84 o
  -1  -2  10        0.63       -1.65      1.65 o
   0  -2  10        0.16       -1.27      1.79 o
   1  -2  10       12.21       11.90      2.16 o
   2  -2  10      476.95      460.87      8.32 o
   3  -2  10      111.18      111.44      5.86 o
   4  -2  10      251.78      233.72     10.56 o
   5  -2  10        3.21       10.39      4.00 o
   6  -2  10       83.93       80.40      6.79 o
   7  -2  10       53.15       58.36      6.81 o
   8  -2  10        2.16        4.82      7.22 o
   9  -2  10       19.25        8.21      9.64 o
  -9  -1  10        2.17       23.21     12.85 o
  -8  -1  10       32.56       24.59      5.36 o
  -7  -1  10        1.03       -1.58      3.91 o
  -6  -1  10       29.75       26.61      4.61 o
  -5  -1  10        1.15       -0.37      3.02 o
  -4  -1  10      166.19      175.52      6.28 o
  -3  -1  10       51.72       40.88      3.14 o
  -2  -1  10      116.70      116.08      4.17 o
  -1  -1  10      773.14      764.43      9.27 o
   0  -1  10      215.56      215.41      4.99 o
   1  -1  10       79.72       69.51      3.33 o
   2  -1  10      206.32      198.53      4.72 o
   3  -1  10     1244.92     1224.01     12.62 o
   4  -1  10       46.75       48.88      5.03 o
   5  -1  10      308.84      288.12      9.85 o
   6  -1  10       29.51       23.17      5.08 o
   7  -1  10        3.91        9.39      5.16 o
   8  -1  10       14.29       12.51      7.96 o
   9  -1  10        3.50       10.50      6.84 o
  -8   0  10        1.84        2.69      4.66 o
  -7   0  10        2.77        0.01      4.16 o
  -6   0  10      103.15       96.28      6.13 o
  -5   0  10       79.12       70.88      4.91 o
  -4   0  10       65.08       66.96      4.56 o
  -3   0  10       17.90       22.57      2.75 o
  -2   0  10       31.21       36.38      2.68 o
  -1   0  10      298.11      305.31      7.02 o
   0   0  10       21.31       25.97      2.74 o
   1   0  10        7.45        8.58      2.14 o
   2   0  10       16.99        9.29      2.21 o
   3   0  10      182.80      187.44      5.28 o
   4   0  10       20.62       17.59      3.34 o
   5   0  10       11.02        7.33      3.57 o
   6   0  10      102.93       93.34      6.85 o
   7   0  10       31.31       29.63      5.79 o
   8   0  10       44.69       37.01      6.19 o
   9   0  10       24.84       28.05      8.52 o
  -8   1  10       13.81       11.41      5.14 o
  -7   1  10       10.65        3.68      4.37 o
  -6   1  10       78.94       76.50      5.90 o
  -5   1  10       68.69       72.05      7.53 o
  -4   1  10      127.83      145.62      6.83 o
  -3   1  10       88.09       77.14      5.64 o
  -2   1  10      275.29      249.20      6.63 o
  -1   1  10       34.99       38.87      2.84 o
   0   1  10      584.84      608.05      8.62 o
   1   1  10      536.89      505.29      7.61 o
   2   1  10      977.30      977.67     11.57 o
   3   1  10       28.79       29.20      2.32 o
   4   1  10       14.39       13.72      2.96 o
   5   1  10       22.69       22.07      3.39 o
   6   1  10       66.76       51.20      8.58 o
   7   1  10       63.18       53.30     13.22 o
   8   1  10        0.01       -6.25      6.66 o
   9   1  10        0.15        4.44      9.95 o
  10   1  10        2.41       47.84     21.42 o
  -8   2  10       18.70        4.28     12.85 o
  -7   2  10        3.34       -4.47      4.47 o
  -6   2  10        9.75       -1.00      3.94 o
  -5   2  10        0.60        0.60      3.70 o
  -4   2  10      444.99      479.24      9.76 o
  -3   2  10        1.81        0.07      2.37 o
  -2   2  10      126.48      114.45      5.55 o
  -1   2  10       64.99       62.99      3.65 o
   0   2  10      821.85      843.63     10.65 o
   1   2  10      193.31      177.04      4.92 o
   2   2  10       21.07       21.97      2.84 o
   3   2  10      165.46      167.49      5.65 o
   4   2  10       12.60       16.36      3.13 o
   5   2  10       95.58       91.80      4.73 o
   6   2  10      160.40      135.66      6.04 o
   7   2  10       33.15       10.92      6.95 o
   8   2  10       75.51       84.87      9.83 o
   9   2  10        0.09       -8.48     10.09 o
  10   2  10        5.89       36.06     17.49 o
  -7   3  10       13.15        2.73      8.19 o
  -6   3  10       39.38       34.36      5.16 o
  -5   3  10       22.64       20.32      5.03 o
  -4   3  10       63.06       42.21      4.82 o
  -3   3  10        2.18        4.71      2.72 o
  -2   3  10       95.98       93.75      5.65 o
  -1   3  10      150.99      140.91      5.09 o
   0   3  10      540.57      507.27      6.77 o
   1   3  10       11.00        9.67      2.21 o
   2   3  10      499.76      492.78      8.74 o
   3   3  10       37.10       45.13      4.90 o
   4   3  10      702.50      693.14     11.19 o
   5   3  10        7.21        2.16      2.77 o
   6   3  10       20.46       22.82      3.66 o
   7   3  10       61.53       61.90      4.83 o
   8   3  10       57.98       66.43     12.89 o
   9   3  10        4.11       10.82      8.53 o
  -7   4  10        2.17       -8.17     13.57 o
  -6   4  10       21.02        2.41     14.99 o
  -5   4  10        0.35       -4.22      4.22 o
  -4   4  10       99.47      102.33      5.76 o
  -3   4  10       29.48       37.53      4.30 o
  -2   4  10      161.60      154.38      6.02 o
  -1   4  10      296.02      324.06      7.06 o
   0   4  10      324.81      299.38      6.63 o
   1   4  10       21.42       30.60      2.87 o
   2   4  10      721.71      707.77     10.73 o
   3   4  10      113.23      105.33      4.99 o
   4   4  10       47.45       49.76      4.17 o
   5   4  10      307.24      325.66      8.00 o
   6   4  10       16.41        8.29      3.34 o
   7   4  10        5.88       -2.40      3.26 o
   8   4  10        2.37       -1.92      3.67 o
   9   4  10       52.15       48.36     12.05 o
  -6   5  10       43.76       42.37     20.67 o
  -5   5  10       17.84       15.95      8.18 o
  -4   5  10      143.38      139.94      6.49 o
  -3   5  10        0.02       -0.37      2.45 o
  -2   5  10      162.90      143.20      6.57 o
  -1   5  10        0.29       -1.91      2.31 o
   0   5  10       92.24      112.80      5.16 o
   1   5  10      415.92      428.45      8.06 o
   2   5  10        4.89        1.01      2.14 o
   3   5  10       28.92       25.38      3.28 o
   4   5  10       12.71        9.42      3.95 o
   5   5  10      552.85      591.59     10.52 o
   6   5  10      154.17      169.59      6.50 o
   7   5  10        3.19        1.76      3.62 o
   8   5  10        9.81        1.96      3.97 o
   9   5  10       46.92       37.38      9.42 o
  10   5  10        6.23       -3.21     12.14 o
  -6   6  10       23.63       27.62     12.51 o
  -5   6  10       14.93       15.88      9.02 o
  -4   6  10        7.05       -0.52      4.04 o
  -3   6  10        1.88        3.49      2.51 o
  -2   6  10      135.57      145.29      5.79 o
  -1   6  10      131.40      121.42      4.97 o
   0   6  10      455.34      427.94      8.96 o
   1   6  10      340.12      342.83      8.03 o
   2   6  10        0.38       -0.79      2.41 o
   3   6  10       50.86       48.12      4.95 o
   4   6  10      330.63      330.85      7.91 o
   5   6  10       17.00       12.44      2.96 o
   6   6  10      116.78      128.61      9.50 o
   7   6  10      110.43      145.72      8.06 o
   8   6  10       85.83       67.08      8.54 o
   9   6  10        0.49       -0.85      4.62 o
  10   6  10        3.21       -8.23      8.23 o
  -5   7  10        0.02       -1.82      5.58 o
  -4   7  10      117.15      136.29     17.00 o
  -3   7  10       14.39       18.42      5.15 o
  -2   7  10      165.50      168.85      8.99 o
  -1   7  10        0.01       -2.14      2.14 o
   0   7  10        0.18       -2.26      2.26 o
   1   7  10      100.25       93.51      5.19 o
   2   7  10      328.84      333.74      8.16 o
   3   7  10       15.99       11.55      3.23 o
   4   7  10       17.38       17.34      3.46 o
   5   7  10        3.06        6.71      2.91 o
   6   7  10       22.22       32.13      4.73 o
   7   7  10      101.82      132.33      7.81 o
   8   7  10        4.61        2.61      4.15 o
   9   7  10        1.37       -1.50      4.89 o
  10   7  10        0.06       -4.14      7.11 o
  -5   8  10       33.35       25.48      6.80 o
  -4   8  10        4.08       -2.11      5.71 o
  -3   8  10        9.24        7.96      3.97 o
  -2   8  10       42.51       54.89      5.75 o
  -1   8  10      240.81      241.39      9.09 o
   0   8  10      183.67      173.39      6.51 o
   1   8  10       73.52       69.03      4.86 o
   2   8  10      348.37      368.97      8.73 o
   3   8  10        4.62        4.86      2.88 o
   4   8  10        0.11       -2.24      3.02 o
   5   8  10       42.53       37.35      5.82 o
   6   8  10      283.09      323.19     11.69 o
   7   8  10        6.13        1.25      4.71 o
   8   8  10        8.41        5.25      5.79 o
   9   8  10        0.42       -4.33      4.97 o
  -5   9  10        0.20        2.86     10.00 o
  -4   9  10       16.36       15.78      5.92 o
  -3   9  10        5.84       -2.63      3.70 o
  -2   9  10       92.95      112.31     11.12 o
  -1   9  10       90.21       97.44     12.53 o
   0   9  10      247.80      231.10      9.12 o
   1   9  10        0.39        0.86      3.33 o
   2   9  10        4.45        3.35      3.30 o
   3   9  10        0.06        9.77      3.36 o
   4   9  10      219.85      246.66      8.34 o
   5   9  10       29.90       35.82      4.88 o
   6   9  10       10.49        9.53      3.71 o
   7   9  10        2.34       -4.64      4.64 o
   8   9  10       32.13       24.26      9.08 o
   9   9  10       25.54       21.34      8.94 o
  -3  10  10       10.14        3.39      6.44 o
  -2  10  10       18.68       13.04      5.01 o
  -1  10  10        0.04        5.13      3.96 o
   0  10  10       22.85       31.80      5.25 o
   1  10  10       28.70       29.23      4.90 o
   2  10  10       48.77       52.64      5.56 o
   3  10  10       10.52        7.77      3.71 o
   4  10  10      256.74      259.09     11.28 o
   5  10  10        0.31        2.52      4.09 o
   6  10  10        8.43        7.52      4.96 o
   7  10  10       57.55       73.60     10.06 o
   8  10  10       22.93       18.37      7.99 o
   9  10  10        0.29      -17.85     17.85 o
  -2  11  10       33.00       35.23      7.18 o
  -1  11  10       23.39       19.16      5.10 o
   0  11  10       24.64       31.08      5.15 o
   1  11  10        9.98        6.96      4.13 o
   2  11  10        2.64        5.81      4.05 o
   3  11  10        6.01        4.19      4.09 o
   4  11  10       18.69       18.21      4.56 o
   5  11  10        3.24        9.45      4.72 o
   6  11  10      165.03      220.33     11.91 o
   7  11  10        5.76        4.25      7.48 o
  -1  12  10        4.25       15.71     11.42 o
   0  12  10        5.60        1.24      5.73 o
   1  12  10        1.21        3.10      4.10 o
   2  12  10       40.82       36.60      5.70 o
   3  12  10       14.63        6.20      4.83 o
   4  12  10       28.37       31.99      7.87 o
   5  12  10        6.94        6.78      4.10 o
   6  12  10        5.63        2.14      8.93 o
   2  13  10        3.81        7.14     16.42 o
   3  13  10       15.23        9.28     16.78 o
   5  13  10        2.60        7.85     11.07 o
   6  13  10        0.11        7.85     11.07 o
  -2 -10  11        1.39      -10.71     14.64 o
  -1 -10  11        3.25       19.28     16.42 o
  -5  -9  11       18.19       18.56     16.42 o
  -4  -9  11        7.06       14.28     14.64 o
  -3  -9  11        0.07       14.28     14.64 o
  -2  -9  11        3.75        0.23      9.52 o
  -1  -9  11        2.63        5.13      9.44 o
   0  -9  11       24.88       59.26     18.21 o
   1  -9  11        1.16        6.07     13.57 o
   2  -9  11        7.73       26.78     16.07 o
  -6  -8  11        8.77       13.92     17.85 o
  -5  -8  11        1.84        2.42     15.35 o
  -4  -8  11        2.26       -2.48      4.78 o
  -3  -8  11        1.33       -4.39      4.39 o
  -2  -8  11        4.14        8.05      5.68 o
  -1  -8  11        4.32       -2.34      5.59 o
   0  -8  11        3.03       -3.71      8.66 o
   1  -8  11        8.88       16.28      9.98 o
   2  -8  11        5.55        2.88      8.20 o
   3  -8  11        2.42        4.66      9.97 o
  -7  -7  11       16.58       27.85     16.78 o
  -6  -7  11       11.39        4.42     10.73 o
  -5  -7  11        2.11        1.62      4.32 o
  -4  -7  11       28.22       28.09      4.97 o
  -3  -7  11       42.92       40.37      5.04 o
  -2  -7  11       11.94       21.32      4.18 o
  -1  -7  11        6.96        4.13      4.35 o
   0  -7  11        0.29       -4.73      4.73 o
   1  -7  11       30.42       27.10      9.91 o
   2  -7  11        0.71       -1.09      5.43 o
   3  -7  11       34.07       31.39      8.25 o
   4  -7  11       42.77       69.97     17.14 o
  -7  -6  11        6.74       21.06     15.35 o
  -6  -6  11        7.47       14.54     11.07 o
  -5  -6  11       21.58       19.42      4.70 o
  -4  -6  11       11.76       12.46      4.15 o
  -3  -6  11       36.10       42.26      5.30 o
  -2  -6  11       67.14       72.44      6.54 o
  -1  -6  11        0.12       -0.03      3.11 o
   0  -6  11       16.00       12.54      3.38 o
   1  -6  11        8.93        8.88      5.46 o
   2  -6  11       26.64       23.55      6.01 o
   3  -6  11        2.58       -2.43      6.09 o
   4  -6  11       25.61       35.93      9.01 o
   5  -6  11       81.48      123.32     24.28 o
  -8  -5  11        9.13       33.56     16.42 o
  -7  -5  11        4.70       15.35     15.35 o
  -6  -5  11        0.96        4.90      5.57 o
  -5  -5  11       25.60       18.79      5.44 o
  -4  -5  11       35.05       41.50      4.86 o
  -3  -5  11       13.32       13.26      3.97 o
  -2  -5  11       70.12       72.53      7.49 o
  -1  -5  11       77.36       90.69      5.85 o
   0  -5  11       12.43       10.98      3.22 o
   1  -5  11       76.18       92.19      8.11 o
   2  -5  11        0.06       -2.24      2.71 o
   3  -5  11        1.64        5.83      5.94 o
   4  -5  11        2.09       -1.34      6.40 o
   5  -5  11       40.63       45.69     14.82 o
   6  -5  11        0.00       15.71     12.85 o
  -8  -4  11        0.57       14.28     14.64 o
  -7  -4  11        6.17        3.77      7.08 o
  -6  -4  11       39.09       42.49      7.18 o
  -5  -4  11        7.81        4.75      5.58 o
  -4  -4  11       31.83       26.03      5.54 o
  -3  -4  11      350.20      368.39      9.84 o
  -2  -4  11       70.28       65.48      5.48 o
  -1  -4  11      131.53      150.42      9.46 o
   0  -4  11      131.76      138.44      6.27 o
   1  -4  11       25.11       14.37      3.19 o
   2  -4  11      115.79      141.65      6.14 o
   3  -4  11       16.83       20.72      3.78 o
   4  -4  11       25.28       14.82      4.87 o
   5  -4  11        4.60       -4.27      4.27 o
   6  -4  11      109.41      162.41     40.88 o
  -8  -3  11       20.43       15.69     17.85 o
  -7  -3  11       27.13       18.96      9.17 o
  -6  -3  11       26.96       17.29      5.12 o
  -5  -3  11        1.56       -1.34      4.06 o
  -4  -3  11       28.56       26.16      3.79 o
  -3  -3  11        4.88        3.66      3.15 o
  -2  -3  11      444.45      491.71     11.49 o
  -1  -3  11       24.35       29.62      3.83 o
   0  -3  11      241.42      231.59      6.90 o
   1  -3  11        7.82        4.04      2.80 o
   2  -3  11      117.89      133.70     10.14 o
   3  -3  11       70.82       77.89      5.03 o
   4  -3  11        3.41        3.75      3.32 o
   5  -3  11        2.40       -3.30      3.30 o
   6  -3  11       11.15       17.68      4.87 o
   7  -3  11        8.58        2.90      8.64 o
  -8  -2  11        5.33        4.02      6.19 o
  -7  -2  11        1.16        0.01      4.23 o
  -6  -2  11       14.16       14.65      4.55 o
  -5  -2  11       32.56       25.12      4.10 o
  -4  -2  11        0.94        0.45      2.80 o
  -3  -2  11        0.94        0.15      2.40 o
  -2  -2  11       11.88        7.73      2.75 o
  -1  -2  11      184.86      196.34      6.10 o
   0  -2  11       31.23       24.75      2.81 o
   1  -2  11       10.37        3.71      2.80 o
   2  -2  11       32.28       35.88      3.59 o
   3  -2  11       71.94       69.33      4.88 o
   4  -2  11      293.89      332.66     11.14 o
   5  -2  11        2.61       -3.21      3.42 o
   6  -2  11        0.60       -4.00      4.00 o
   7  -2  11       17.37        9.80      7.88 o
   8  -2  11        9.42       17.05     17.40 o
  -8  -1  11        0.03       -5.02      5.02 o
  -7  -1  11       21.74       22.67      5.24 o
  -6  -1  11      115.24      115.57      7.39 o
  -5  -1  11      111.59      103.84      7.36 o
  -4  -1  11        0.32        0.01      2.82 o
  -3  -1  11        4.43        2.05      2.35 o
  -2  -1  11       19.62       20.12      2.93 o
  -1  -1  11      203.19      217.47      5.30 o
   0  -1  11      442.64      468.23      7.57 o
   1  -1  11      290.18      273.92      5.92 o
   2  -1  11        0.22       -1.95      1.95 o
   3  -1  11      429.33      398.44      8.98 o
   4  -1  11       74.28       70.76      5.84 o
   5  -1  11       24.04       14.23      4.50 o
   6  -1  11       19.48        6.42      5.75 o
   7  -1  11        1.99       -3.39      4.50 o
   8  -1  11       18.76        9.82      9.91 o
  -8   0  11        0.24       -3.40      6.64 o
  -7   0  11       13.63        2.02      5.97 o
  -6   0  11        2.61        0.57      3.52 o
  -5   0  11        0.42        4.26      3.29 o
  -4   0  11      208.69      232.05      7.48 o
  -3   0  11      303.15      324.99      7.90 o
  -2   0  11      118.02      120.55      6.07 o
  -1   0  11        7.83        9.93      2.75 o
   0   0  11      298.23      290.07      6.89 o
   1   0  11        5.90        1.01      2.37 o
   2   0  11       56.87       53.15      3.59 o
   3   0  11      419.00      441.34      8.07 o
   4   0  11       34.56       43.20      7.28 o
   5   0  11       67.84       66.90      6.06 o
   6   0  11       25.91       21.74      5.05 o
   7   0  11       90.54       68.49      7.44 o
   8   0  11        1.93       -6.00      6.00 o
   9   0  11       29.20       67.83     23.21 o
  -8   1  11        2.61        4.61      6.14 o
  -7   1  11        3.62       -4.52      4.52 o
  -6   1  11        0.02       -3.46      3.46 o
  -5   1  11       18.31       12.63      4.46 o
  -4   1  11      263.07      256.97      9.31 o
  -3   1  11      262.53      260.98      7.91 o
  -2   1  11       87.56       98.33      8.34 o
  -1   1  11       28.89       26.55      3.42 o
   0   1  11      210.26      212.39      6.66 o
   1   1  11      336.79      341.44      6.49 o
   2   1  11      404.62      404.94      7.31 o
   3   1  11      657.80      675.00      9.63 o
   4   1  11      330.83      363.65      8.76 o
   5   1  11       79.89       58.68      4.68 o
   6   1  11       18.03       14.29      5.41 o
   7   1  11        1.19        2.21      5.58 o
   8   1  11       10.78        5.73      7.71 o
   9   1  11       45.43       49.25      7.63 o
  -8   2  11        6.92        0.36     11.07 o
  -7   2  11        1.06       -4.31      4.31 o
  -6   2  11        0.44       -3.61      3.61 o
  -5   2  11       15.18        8.32      4.62 o
  -4   2  11        9.63       17.86      4.41 o
  -3   2  11       38.75       38.87      3.82 o
  -2   2  11      247.52      250.90      6.81 o
  -1   2  11       42.20       35.46      2.94 o
   0   2  11      224.07      216.26      5.67 o
   1   2  11      235.17      231.79      5.84 o
   2   2  11      145.97      157.26      5.48 o
   3   2  11       96.49       96.62      4.91 o
   4   2  11      716.97      760.88     12.06 o
   5   2  11        0.31       -2.47      2.47 o
   6   2  11        3.46       -0.56      2.85 o
   7   2  11       31.16       29.94      7.08 o
   8   2  11        5.74       -2.96      6.20 o
   9   2  11       11.22       -1.14      7.73 o
  10   2  11        9.49       46.77     17.85 o
  -8   3  11        3.25        4.28     12.85 o
  -7   3  11        0.43       -9.82      9.82 o
  -6   3  11       10.91        4.83      5.17 o
  -5   3  11        2.66        0.12      4.73 o
  -4   3  11        9.01       -1.24      3.86 o
  -3   3  11      120.37      117.69      9.45 o
  -2   3  11      180.47      182.06      6.29 o
  -1   3  11        1.51       -1.39      2.02 o
   0   3  11       33.99       31.86      2.72 o
   1   3  11      144.56      143.52      5.22 o
   2   3  11      332.54      315.23      7.35 o
   3   3  11      419.94      406.59     10.37 o
   4   3  11        6.33        7.26      3.15 o
   5   3  11      363.18      380.67      8.39 o
   6   3  11       49.88       50.59      4.94 o
   7   3  11        0.41       -3.28      3.28 o
   8   3  11        6.92       12.06     10.31 o
   9   3  11        3.50        5.91     11.32 o
  -6   4  11       12.61        2.98     15.71 o
  -5   4  11       14.61       12.26      7.99 o
  -4   4  11       44.98       32.19      7.00 o
  -3   4  11       51.64       61.50      7.84 o
  -2   4  11       32.87       20.05      3.27 o
  -1   4  11       48.43       47.45      3.59 o
   0   4  11      380.76      376.26      7.79 o
   1   4  11      202.35      206.45      6.19 o
   2   4  11      584.85      610.12     10.41 o
   3   4  11       76.84       68.33      4.59 o
   4   4  11       16.42       23.40      4.95 o
   5   4  11      143.35      143.12      7.94 o
   6   4  11      571.32      611.74     11.74 o
   7   4  11       34.51       18.44      4.33 o
   8   4  11        5.13        3.85      4.06 o
   9   4  11       10.51        1.53      6.56 o
  -6   5  11       36.51       33.51     10.03 o
  -5   5  11        1.23       -6.33      9.99 o
  -4   5  11        7.76       14.71      5.11 o
  -3   5  11       10.69       11.52      2.96 o
  -2   5  11        4.82        1.83      2.32 o
  -1   5  11       79.23       77.01      8.93 o
   0   5  11       65.79       52.49      4.33 o
   1   5  11       18.80       23.50      3.02 o
   2   5  11       77.70       83.04      6.42 o
   3   5  11      172.28      157.91      6.14 o
   4   5  11      124.90      118.46      6.51 o
   5   5  11       61.04       74.14      6.63 o
   6   5  11       36.14       37.48      5.73 o
   7   5  11       30.92       26.26      4.32 o
   8   5  11        0.19       -3.14      3.91 o
   9   5  11        1.13       -6.42      6.42 o
  -5   6  11       34.23       55.26     17.40 o
  -4   6  11       81.51       99.99      8.35 o
  -3   6  11        9.83        9.11      2.91 o
  -2   6  11       11.52        4.69      2.62 o
  -1   6  11       64.34       63.34      4.64 o
   0   6  11       81.23       73.70      6.15 o
   1   6  11        0.00        2.65      2.51 o
   2   6  11      428.41      433.88      9.24 o
   3   6  11      386.12      392.44      9.09 o
   4   6  11      114.66      126.23      9.07 o
   5   6  11       11.69       10.59      3.28 o
   6   6  11       75.80       63.87      6.10 o
   7   6  11       52.59       59.61      6.46 o
   8   6  11       92.69       95.13      7.90 o
   9   6  11       44.08       46.63      6.43 o
  -5   7  11        0.50       10.16      6.95 o
  -4   7  11      102.48       84.40      7.86 o
  -3   7  11        2.50       -1.17      3.01 o
  -2   7  11       54.94       73.59      6.85 o
  -1   7  11       21.93       30.38      3.53 o
   0   7  11        0.53       -1.55      2.47 o
   1   7  11       54.91       52.84      5.14 o
   2   7  11       51.17       47.58      6.31 o
   3   7  11        2.82        4.59      3.03 o
   4   7  11       45.01       46.61      4.55 o
   5   7  11       84.40       85.30      6.27 o
   6   7  11      133.24      149.09      8.65 o
   7   7  11       37.64       31.32      7.68 o
   8   7  11        1.03       -3.02      4.27 o
   9   7  11        3.51        8.05      6.46 o
  10   7  11       13.74        8.52      7.69 o
  -5   8  11       12.55       15.53      7.05 o
  -4   8  11       12.46        6.71      4.45 o
  -3   8  11       55.92       69.70      9.92 o
  -2   8  11        4.75        5.13      3.80 o
  -1   8  11        3.17       -0.07      3.21 o
   0   8  11       26.82       27.00      3.38 o
   1   8  11        1.38        0.33      2.61 o
   2   8  11       51.54       36.01      3.82 o
   3   8  11       11.53        8.96      3.31 o
   4   8  11      202.78      221.02      7.76 o
   5   8  11      120.71      152.94      7.62 o
   6   8  11        9.88        6.49      5.45 o
   7   8  11        0.73        0.30      4.27 o
   8   8  11        6.34        6.90      4.68 o
   9   8  11       18.85       22.82      6.10 o
  -4   9  11       76.46       64.39     10.29 o
  -3   9  11       24.39       16.67      4.88 o
  -2   9  11       34.97       32.28      5.98 o
  -1   9  11      162.26      182.89      8.83 o
   0   9  11       99.46      107.20      9.76 o
   1   9  11       24.53       21.85      5.00 o
   2   9  11       33.55       47.57      8.32 o
   3   9  11       11.38        6.59      3.59 o
   4   9  11       74.19       75.76      6.71 o
   5   9  11       31.59       43.18      5.76 o
   6   9  11       36.43       33.63      5.21 o
   7   9  11        9.06       -3.28      4.36 o
   8   9  11       42.10       41.83      7.37 o
   9   9  11        0.53        1.03      9.64 o
  -3  10  11       11.47        7.42      7.42 o
  -2  10  11       71.45       64.42      8.91 o
  -1  10  11       67.84       74.10     10.05 o
   0  10  11       58.24       79.91      7.27 o
   1  10  11       11.34        5.67      3.98 o
   2  10  11       33.97       38.44      6.29 o
   3  10  11       42.87       44.87      6.80 o
   4  10  11        0.04        1.10      4.88 o
   5  10  11       95.03      126.71     11.13 o
   6  10  11      170.24      214.78     12.28 o
   7  10  11        6.45        6.35      9.53 o
   8  10  11        7.41        2.14     12.85 o
  -1  11  11        7.77       15.80      5.02 o
   0  11  11        6.61       -0.26      3.89 o
   1  11  11       31.90       34.72      6.35 o
   2  11  11       43.36       47.09      5.84 o
   3  11  11        9.25        4.73      4.61 o
   4  11  11        0.20       -4.87      4.87 o
   5  11  11       31.92       30.86      6.84 o
   6  11  11       51.52       56.65      8.38 o
   0  12  11       34.60       28.20     15.71 o
   1  12  11        0.47        0.39      4.22 o
   2  12  11        1.12       -0.23      4.24 o
   3  12  11        0.28       -3.44      4.77 o
   4  12  11        1.64       -4.70      4.70 o
   5  12  11       23.01       18.50      9.75 o
   2  13  11        3.72        1.43     14.99 o
   5  13  11        0.56        2.50     11.78 o
  -3  -9  12        3.01       10.35     16.07 o
  -2  -9  12        0.41        5.71     17.85 o
  -1  -9  12        7.08       -8.57     14.99 o
   0  -9  12        1.70       11.07     16.78 o
   1  -9  12       25.52       47.84     18.92 o
  -5  -8  12        0.88       -0.71     16.42 o
  -4  -8  12        5.96        3.57     13.92 o
  -3  -8  12        0.37        5.64     10.17 o
  -2  -8  12        0.01       -6.06      6.06 o
  -1  -8  12        0.72       -6.05      6.05 o
   0  -8  12       26.62       42.84     17.14 o
   1  -8  12        4.39        1.43     12.14 o
   2  -8  12       63.70      105.67     18.92 o
  -6  -7  12        0.51       -1.07     14.64 o
  -5  -7  12        0.56       16.42     16.07 o
  -4  -7  12        0.89       -0.76      4.47 o
  -3  -7  12        0.00       -3.09      4.53 o
  -2  -7  12       12.93       13.73      4.20 o
  -1  -7  12        1.04        1.66      5.45 o
   0  -7  12       23.83       23.89     10.82 o
   1  -7  12        1.67       18.99      9.19 o
   2  -7  12        4.03        9.50      6.94 o
   3  -7  12        0.09       -6.47      8.32 o
  -7  -6  12        1.31       15.35     14.64 o
  -6  -6  12        7.64        4.50      9.44 o
  -5  -6  12       72.55       58.14      8.29 o
  -4  -6  12        0.88       -2.79      3.86 o
  -3  -6  12        6.30        8.79      4.58 o
  -2  -6  12        2.23       -3.65      3.65 o
  -1  -6  12        5.11        1.78      3.42 o
   0  -6  12        0.70        3.80      3.64 o
   1  -6  12       29.57       30.46      9.84 o
   2  -6  12       20.07       23.92      6.30 o
   3  -6  12        1.75        6.15      7.85 o
   4  -6  12       46.15       64.06     13.66 o
  -7  -5  12        1.24       14.28     14.28 o
  -6  -5  12        5.82        5.35      9.34 o
  -5  -5  12       84.76       81.45      8.74 o
  -4  -5  12        9.30        2.78      4.04 o
  -3  -5  12       43.46       47.48      5.15 o
  -2  -5  12        0.52        1.07      3.57 o
  -1  -5  12       54.69       62.62      5.72 o
   0  -5  12       22.62       26.60      4.39 o
   1  -5  12        8.78        6.61      3.83 o
   2  -5  12       46.39       50.85      4.62 o
   3  -5  12        0.37        4.40      6.30 o
   4  -5  12        7.33       11.96      8.12 o
   5  -5  12        7.05       17.02     10.55 o
  -8  -4  12        0.04       -1.79     13.21 o
  -7  -4  12        2.92       28.78     14.99 o
  -6  -4  12        0.01       -3.76      5.01 o
  -5  -4  12        0.81       -1.44      5.02 o
  -4  -4  12        1.63        5.36      4.85 o
  -3  -4  12      130.55      154.30      7.97 o
  -2  -4  12       35.96       26.70      4.84 o
  -1  -4  12        0.64       -3.20      3.20 o
   0  -4  12        8.07        4.34      3.55 o
   1  -4  12        5.14        5.87      3.80 o
   2  -4  12        7.50        9.31      3.35 o
   3  -4  12      202.13      227.22      8.87 o
   4  -4  12       11.95       12.07      3.71 o
   5  -4  12        0.38       -0.95      9.06 o
   6  -4  12        5.43        7.24     10.28 o
  -8  -3  12       14.55       41.41     16.07 o
  -7  -3  12        4.57       15.43     11.23 o
  -6  -3  12        7.35        5.02      5.16 o
  -5  -3  12        0.36       -0.67      4.28 o
  -4  -3  12        7.44        3.97      4.49 o
  -3  -3  12      122.20      151.53      8.17 o
  -2  -3  12      129.82      170.16      8.78 o
  -1  -3  12      200.30      230.59      9.10 o
   0  -3  12       39.12       42.90      6.03 o
   1  -3  12       21.61       20.20      3.58 o
   2  -3  12        0.67        1.87      3.02 o
   3  -3  12       77.66       70.73      5.60 o
   4  -3  12        5.87        6.07      3.74 o
   5  -3  12       20.78       18.47      4.61 o
   6  -3  12       18.84       16.27      5.04 o
   7  -3  12        6.74        5.59      7.29 o
  -8  -2  12        0.59       -7.50     12.85 o
  -7  -2  12        3.08        4.54      5.37 o
  -6  -2  12        9.55        7.62      4.35 o
  -5  -2  12        1.32       -3.13      3.20 o
  -4  -2  12       38.36       25.15      4.34 o
  -3  -2  12        9.19        9.93      3.30 o
  -2  -2  12       31.75       37.30      4.47 o
  -1  -2  12      587.04      585.55     13.25 o
   0  -2  12       46.26       48.99      4.26 o
   1  -2  12       82.43       76.15      8.04 o
   2  -2  12       23.73       24.83      3.87 o
   3  -2  12       84.00       91.33      7.37 o
   4  -2  12      145.93      139.64      8.35 o
   5  -2  12       93.47      100.31      7.38 o
   6  -2  12        7.27        6.64      4.80 o
   7  -2  12        1.92       -4.70      5.22 o
   8  -2  12       11.64        6.60      6.77 o
  -8  -1  12        1.06       -0.36     12.14 o
  -7  -1  12        3.95        2.95      4.48 o
  -6  -1  12       30.39       34.19      5.42 o
  -5  -1  12        1.69       -2.05      3.40 o
  -4  -1  12       88.55       82.32      6.33 o
  -3  -1  12       10.28        7.77      3.18 o
  -2  -1  12       68.36       83.30      5.61 o
  -1  -1  12       25.42       26.08      3.67 o
   0  -1  12       16.21       24.47      2.95 o
   1  -1  12      441.73      447.00      7.94 o
   2  -1  12      139.11      148.57      6.36 o
   3  -1  12       45.82       46.64      4.37 o
   4  -1  12       14.09       16.26      5.98 o
   5  -1  12        0.03       -3.62      3.62 o
   6  -1  12       68.27       54.93      6.43 o
   7  -1  12        0.54       -4.80      4.80 o
   8  -1  12       52.13       47.62      9.22 o
  -8   0  12       16.26       15.71     13.92 o
  -7   0  12       15.84       10.32      5.64 o
  -6   0  12        0.18       -3.74      3.74 o
  -5   0  12        0.37       -2.22      3.92 o
  -4   0  12        0.84       -1.68      3.65 o
  -3   0  12        4.63        0.59      3.21 o
  -2   0  12      245.98      221.72      6.84 o
  -1   0  12       11.89        8.55      3.08 o
   0   0  12        2.25       -1.41      2.66 o
   1   0  12      837.67      834.51     11.37 o
   2   0  12       10.83       11.15      2.78 o
   3   0  12       94.67       88.96      5.21 o
   4   0  12        1.29       -2.99      3.91 o
   5   0  12       78.20       69.11      6.73 o
   6   0  12        8.98        4.25      4.86 o
   7   0  12        0.02       -6.85      6.85 o
   8   0  12       20.86       20.98      9.06 o
  -8   1  12       17.32       43.20     16.78 o
  -7   1  12        6.06        4.71      5.10 o
  -6   1  12        0.72       -3.01      3.80 o
  -5   1  12        1.46       -4.55      4.55 o
  -4   1  12        5.16        6.83      3.68 o
  -3   1  12       50.45       47.78      5.16 o
  -2   1  12        3.31        0.80      2.96 o
  -1   1  12       41.28       42.90      4.06 o
   0   1  12        2.99        1.65      2.83 o
   1   1  12        1.41       -2.67      2.67 o
   2   1  12       27.34       24.27      3.21 o
   3   1  12      452.67      464.20      8.94 o
   4   1  12       25.18       20.90      3.90 o
   5   1  12        5.79       -1.13      4.65 o
   6   1  12        0.58       -4.71      4.71 o
   7   1  12        0.07       -5.95      6.65 o
   8   1  12        1.91       -8.61      8.61 o
  -8   2  12        1.44       -3.21     11.78 o
  -7   2  12       15.65        8.23      5.84 o
  -6   2  12       34.23       19.12      5.87 o
  -5   2  12       20.03       27.14      7.18 o
  -4   2  12       25.73       23.08      4.85 o
  -3   2  12        6.98        2.95      3.54 o
  -2   2  12      190.76      171.04      6.88 o
  -1   2  12      128.74      117.06      5.54 o
   0   2  12      140.98      115.80      6.09 o
   1   2  12       60.13       50.67      3.44 o
   2   2  12      318.50      318.04      7.52 o
   3   2  12     1638.90     1634.92     18.54 o
   4   2  12      240.46      259.22      7.65 o
   5   2  12      101.84       96.76      7.16 o
   6   2  12        0.58       -4.41      4.41 o
   7   2  12       22.66       16.30      6.54 o
   8   2  12       19.44        6.95     13.51 o
   9   2  12        7.45       -6.00      9.82 o
  -8   3  12        0.07        6.07     14.28 o
  -6   3  12       30.92       26.98      7.83 o
  -5   3  12        0.15       -4.90      4.90 o
  -4   3  12       65.80       62.02     12.26 o
  -3   3  12        1.58       -2.07      2.57 o
  -2   3  12        1.19       -2.15      2.15 o
  -1   3  12        0.50        0.05      2.14 o
   0   3  12        0.03        0.24      1.93 o
   1   3  12       47.48       44.12      3.54 o
   2   3  12      134.22      132.24      5.94 o
   3   3  12        1.44        4.18      2.86 o
   4   3  12      117.92      122.42      7.08 o
   5   3  12      392.62      404.77     10.95 o
   6   3  12        0.03       -1.12      3.14 o
   7   3  12      133.29      128.87     11.71 o
   8   3  12        0.42      -11.14     11.14 o
   9   3  12       10.36        4.48      8.15 o
  -6   4  12        0.13       -8.92      9.93 o
  -5   4  12      103.76      110.80     12.51 o
  -4   4  12        0.28        5.01      3.99 o
  -3   4  12       91.83       91.18      8.26 o
  -2   4  12        1.67       -1.08      2.49 o
  -1   4  12       18.75       17.07      3.12 o
   0   4  12      335.70      314.85      7.60 o
   1   4  12       47.30       37.16      4.35 o
   2   4  12       14.86       16.19      3.10 o
   3   4  12       88.11       77.30      5.88 o
   4   4  12      198.98      187.20      7.24 o
   5   4  12       78.25       79.25      6.45 o
   6   4  12       69.30       73.65      6.43 o
   7   4  12       71.68       81.15      8.92 o
   8   4  12       57.29       30.15      9.30 o
   9   4  12       15.10        3.29      9.44 o
  -5   5  12       10.91       12.55      8.76 o
  -4   5  12      137.64      163.81      8.67 o
  -3   5  12       24.81       19.55      4.62 o
  -2   5  12       69.30       63.40      5.86 o
  -1   5  12       33.96       36.35      5.15 o
   0   5  12        2.08       -2.25      2.32 o
   1   5  12        0.03       -0.52      2.32 o
   2   5  12        0.08       -2.44      2.48 o
   3   5  12      120.70      117.85      5.76 o
   4   5  12      117.88      110.37      9.75 o
   5   5  12       79.75       70.70      7.13 o
   6   5  12       24.21       24.25      5.23 o
   7   5  12      115.45      127.50     12.18 o
   8   5  12        1.10        1.55      4.68 o
   9   5  12       14.42        8.50      9.19 o
  -5   6  12       34.62       38.03     21.42 o
  -4   6  12       27.38       20.21      5.09 o
  -3   6  12       17.38       19.47      3.80 o
  -2   6  12        0.01       -2.04      2.50 o
  -1   6  12       32.20       36.23      4.16 o
   0   6  12       13.14       13.27      3.09 o
   1   6  12        7.10        0.73      2.58 o
   2   6  12      210.55      181.26      7.81 o
   3   6  12        3.95        5.04      3.15 o
   4   6  12       26.49       22.43      4.51 o
   5   6  12       25.84       19.99      4.02 o
   6   6  12       27.29       24.93      4.50 o
   7   6  12       24.29       13.79      4.28 o
   8   6  12       15.13       17.65      6.85 o
   9   6  12       23.65       22.01      5.72 o
  -5   7  12       29.73       10.35      8.57 o
  -4   7  12       22.83       23.61      8.18 o
  -3   7  12       88.70      107.93     13.06 o
  -2   7  12       13.73       12.97      3.87 o
  -1   7  12       84.87       82.48      7.94 o
   0   7  12       62.98       47.70      5.57 o
   1   7  12       19.38       23.33      4.09 o
   2   7  12        2.49        2.58      2.92 o
   3   7  12        1.67       -1.88      3.08 o
   4   7  12        7.96        9.26      3.65 o
   5   7  12       57.68       63.95      6.70 o
   6   7  12       15.65       11.41      4.84 o
   7   7  12       52.40       43.65      7.72 o
   8   7  12        3.07       13.27      5.41 o
   9   7  12       63.75       84.44      9.09 o
  -5   8  12       45.70       26.78     12.14 o
  -4   8  12       16.41       11.77      4.90 o
  -3   8  12       19.39       21.04      5.64 o
  -2   8  12        2.52       -1.95      3.40 o
  -1   8  12       74.93       68.66      6.24 o
   0   8  12       72.02       83.56      5.62 o
   1   8  12       87.19       97.72      7.02 o
   2   8  12        0.01       -2.70      2.82 o
   3   8  12       71.23       62.35      6.60 o
   4   8  12       47.67       41.32      5.06 o
   5   8  12       40.00       43.03      4.99 o
   6   8  12       48.20       52.02      5.75 o
   7   8  12        0.04        1.15      4.45 o
   8   8  12       14.48        8.55      5.17 o
   9   8  12        0.23       10.28      6.44 o
  -4   9  12        3.81        0.00      6.15 o
  -3   9  12       54.79       59.61     13.03 o
  -2   9  12       10.67        4.94      4.06 o
  -1   9  12       38.22       40.04      9.25 o
   0   9  12       25.67       22.03      4.67 o
   1   9  12       67.38       57.08     10.19 o
   2   9  12       27.17       34.97     11.61 o
   3   9  12        1.84       -3.12      3.12 o
   4   9  12       31.61       31.91      5.02 o
   5   9  12       15.33       14.64      4.65 o
   6   9  12       73.94       89.43      9.55 o
   7   9  12       47.36       46.90      6.69 o
   8   9  12        4.04       -2.02      5.09 o
   9   9  12        0.11       13.57     16.42 o
  -3  10  12       25.41      -14.99     18.56 o
  -2  10  12        0.01        3.50      4.53 o
  -1  10  12        4.99        4.52      4.44 o
   0  10  12        7.23        6.26      4.33 o
   1  10  12        4.57        7.79      4.33 o
   2  10  12      111.83      129.07     11.34 o
   3  10  12        0.10       -4.39      4.39 o
   4  10  12        2.39       -1.89      4.85 o
   5  10  12       11.95        2.68      5.66 o
   6  10  12       22.59       23.58      7.37 o
   7  10  12        5.80        6.23      6.05 o
   8  10  12        1.69       -6.43     10.00 o
  -1  11  12      137.17       92.42     16.07 o
   0  11  12        0.36        2.35      4.39 o
   1  11  12       35.14       42.91      7.03 o
   2  11  12       21.89       11.01      4.58 o
   3  11  12       19.43       20.29      6.18 o
   4  11  12        0.33       -4.70      5.50 o
   5  11  12       19.96       18.54      8.19 o
   6  11  12       48.11       48.36      9.23 o
   0  12  12       10.88       31.42     19.64 o
   1  12  12       19.10        4.64     15.35 o
   2  12  12        0.64       -5.84      5.84 o
   3  12  12       36.83       30.18      8.74 o
   4  12  12       22.68        6.28      7.10 o
   5  12  12       13.04       19.64     11.07 o
  -4  -8  13        1.01       -7.50     14.28 o
  -3  -8  13        1.27        4.28     14.99 o
  -2  -8  13       10.00       16.07     17.49 o
  -1  -8  13        0.00        4.28     17.14 o
   0  -8  13       22.26       30.70     17.14 o
   1  -8  13        4.72       27.49     16.42 o
  -5  -7  13        4.30       -1.79     14.99 o
  -4  -7  13        1.36        0.00     13.57 o
  -3  -7  13        4.61       -0.51      4.76 o
  -2  -7  13        2.16       -3.74      4.16 o
  -1  -7  13       24.81       33.20     16.78 o
   0  -7  13        0.21        7.50     13.92 o
   1  -7  13        1.51        3.93     12.50 o
   2  -7  13        9.68       14.64     13.57 o
  -6  -6  13        7.68       30.35     17.14 o
  -5  -6  13       11.20       14.64     15.35 o
  -4  -6  13        7.25        3.19      5.42 o
  -3  -6  13        3.25       -2.83      4.85 o
  -2  -6  13        3.64       -1.85      4.23 o
  -1  -6  13       31.69       29.21      7.38 o
   0  -6  13       66.49       75.94     13.78 o
   1  -6  13        0.70        8.62      9.44 o
   2  -6  13        9.61        8.48      9.15 o
   3  -6  13        1.88       -7.56      7.56 o
   4  -6  13       21.04       29.29     14.82 o
  -7  -5  13        4.73       -5.71     13.57 o
  -6  -5  13        0.00        2.27      9.85 o
  -5  -5  13        0.22        4.23      9.97 o
  -4  -5  13       13.23        0.34      5.07 o
  -3  -5  13        8.96       12.73      5.06 o
  -2  -5  13       15.99       10.49      4.20 o
  -1  -5  13        0.01       -2.20      3.91 o
   0  -5  13        7.44        7.07      4.38 o
   1  -5  13        0.60        1.00      3.96 o
   2  -5  13       10.83       10.40      7.59 o
   3  -5  13        5.41        6.22      7.00 o
   4  -5  13       28.03       29.19     11.38 o
   5  -5  13       35.23       58.19     16.42 o
  -7  -4  13        0.30       12.50     15.35 o
  -6  -4  13        1.31       -8.32      8.32 o
  -5  -4  13        0.04       -4.28      5.48 o
  -4  -4  13       21.61        4.11      5.98 o
  -3  -4  13       25.30       18.54      6.39 o
  -2  -4  13        5.01       -2.03      3.72 o
  -1  -4  13        7.85        5.87      4.24 o
   0  -4  13       69.81       74.28      7.62 o
   1  -4  13      119.10      125.05      7.64 o
   2  -4  13        3.03        4.27      3.36 o
   3  -4  13       56.16       51.59      5.44 o
   4  -4  13        3.22        3.46      5.62 o
   5  -4  13       13.57       25.15     10.15 o
  -7  -3  13        0.80        9.64     13.92 o
  -6  -3  13       19.45       38.65     11.97 o
  -5  -3  13        0.96       -4.80      4.80 o
  -4  -3  13        3.32       -4.59      4.66 o
  -3  -3  13        1.64        4.81      5.54 o
  -2  -3  13       20.69       20.57      4.26 o
  -1  -3  13        6.42       11.45      4.57 o
   0  -3  13       20.32       10.44      4.40 o
   1  -3  13       15.74       11.59      4.45 o
   2  -3  13        4.17        5.20      3.45 o
   3  -3  13        0.12        2.62      3.75 o
   4  -3  13       32.90       24.47      5.52 o
   5  -3  13       46.32       48.70      5.69 o
   6  -3  13        7.49        0.63      4.55 o
  -7  -2  13       13.15       27.13     14.99 o
  -6  -2  13        9.52        4.82      7.52 o
  -5  -2  13        0.47       -0.97      4.61 o
  -4  -2  13        8.87        7.88      4.56 o
  -3  -2  13        0.08       -5.98      5.98 o
  -2  -2  13       85.74       83.69      7.52 o
  -1  -2  13       23.69       29.01      4.98 o
   0  -2  13      178.98      197.50      8.43 o
   1  -2  13       85.39      102.11      6.60 o
   2  -2  13        0.95       -2.07      3.07 o
   3  -2  13       35.88       34.20      4.37 o
   4  -2  13       16.91        9.26      4.16 o
   5  -2  13       27.40       27.21      5.85 o
   6  -2  13       17.63       11.25      5.51 o
   7  -2  13        3.35        1.21      5.40 o
  -8  -1  13       13.03       13.92     15.71 o
  -7  -1  13       13.98       12.25      7.32 o
  -6  -1  13        9.59       -1.26      5.11 o
  -5  -1  13        7.92        9.15      4.58 o
  -4  -1  13       90.68       91.79      9.93 o
  -3  -1  13       28.09       20.85      4.20 o
  -2  -1  13        0.46       -2.26      2.92 o
  -1  -1  13       20.11       29.52      4.06 o
   0  -1  13       54.07       42.54      5.43 o
   1  -1  13       16.94       17.09      3.39 o
   2  -1  13       84.92       87.03      6.23 o
   3  -1  13       17.54        6.55      3.53 o
   4  -1  13       10.16        6.47      4.23 o
   5  -1  13       29.12       29.28      5.68 o
   6  -1  13      144.12      162.30     12.28 o
   7  -1  13        4.93        1.60      5.30 o
   8  -1  13        1.79       -5.56      6.93 o
  -8   0  13       10.51       11.07     13.92 o
  -7   0  13        3.43        7.87      9.82 o
  -6   0  13        8.77        3.79      5.56 o
  -5   0  13        3.39       -4.32      4.50 o
  -4   0  13       11.06       19.46      4.62 o
  -3   0  13       41.22       32.82      4.62 o
  -2   0  13       18.46       13.48      3.77 o
  -1   0  13       30.61       26.09      3.95 o
   0   0  13       80.25       79.56      5.38 o
   1   0  13       55.53       52.03      4.21 o
   2   0  13      392.82      428.68      9.85 o
   3   0  13       72.48       66.83      5.83 o
   4   0  13        0.91       -3.09      3.82 o
   5   0  13        4.50       -4.94      7.03 o
   6   0  13        0.04       -2.88      4.83 o
   7   0  13        4.07       -5.10      5.10 o
   8   0  13        3.34        2.85      7.99 o
  -7   1  13        1.02       -6.57      8.32 o
  -6   1  13       70.06       55.27      6.68 o
  -5   1  13        0.05       -2.02      3.96 o
  -4   1  13      114.16       92.46      7.37 o
  -3   1  13       18.42        9.65      3.96 o
  -2   1  13      180.54      174.87      8.50 o
  -1   1  13       40.70       33.07      4.49 o
   0   1  13       52.04       42.08      4.45 o
   1   1  13       47.28       39.15      4.06 o
   2   1  13       21.19       22.10      3.59 o
   3   1  13      236.16      237.57      6.97 o
   4   1  13       77.68       74.41     12.21 o
   5   1  13        0.06       -4.30      4.30 o
   6   1  13        4.78        5.68      5.85 o
   7   1  13       25.41       18.37      7.16 o
   8   1  13       26.19       21.66     13.40 o
  -7   2  13       22.09       19.66      7.64 o
  -6   2  13        5.03        5.57      5.15 o
  -5   2  13        0.08       -4.74      4.74 o
  -4   2  13      147.52      170.94      8.92 o
  -3   2  13       32.25       27.45      4.55 o
  -2   2  13       55.25       49.35      4.91 o
  -1   2  13      166.18      175.85      7.34 o
   0   2  13        0.24       -2.63      2.68 o
   1   2  13        3.00       -1.54      2.77 o
   2   2  13       92.88      106.69      7.24 o
   3   2  13        1.50       11.41      3.56 o
   4   2  13       44.17       42.59      4.45 o
   5   2  13        1.23       -3.49      4.65 o
   6   2  13       12.18        9.89      5.93 o
   7   2  13       27.27       20.76      7.27 o
   8   2  13        0.02       -6.66      6.66 o
  -7   3  13        2.84        3.93     12.50 o
  -6   3  13       14.31       14.60      5.92 o
  -5   3  13       25.60       24.22      5.61 o
  -4   3  13      148.74      196.44     12.56 o
  -3   3  13        7.01        5.10      4.04 o
  -2   3  13       64.15       69.53      5.94 o
  -1   3  13        1.13       -2.99      2.99 o
   0   3  13      159.28      143.27      6.08 o
   1   3  13       18.28       19.11      3.92 o
   2   3  13       30.58       41.89      5.03 o
   3   3  13      427.29      474.63      9.94 o
   4   3  13       72.10       64.02      6.57 o
   5   3  13       84.07       86.01      9.51 o
   6   3  13       33.66       25.63      7.75 o
   7   3  13       21.52        0.88      9.55 o
   8   3  13        0.07       -5.28      6.67 o
  -5   4  13       39.61       39.25      6.60 o
  -4   4  13       15.45       21.96      5.44 o
  -3   4  13        0.35        2.14      3.33 o
  -2   4  13       44.13       48.64      8.99 o
  -1   4  13       16.20       18.26      4.12 o
   0   4  13        7.74        0.73      2.43 o
   1   4  13      284.01      264.32      7.52 o
   2   4  13       12.07        7.97      3.06 o
   3   4  13        0.06       -2.04      2.86 o
   4   4  13       10.62        4.17      3.32 o
   5   4  13        1.10       -3.32      3.32 o
   6   4  13      116.81      112.06      8.42 o
   7   4  13        1.64        4.37      4.66 o
   8   4  13       28.41        5.60     11.01 o
   9   4  13       34.62      -27.49     32.13 o
  -5   5  13        0.15       -5.33      7.00 o
  -4   5  13       74.26       83.98     10.40 o
  -3   5  13       24.44       30.92      4.90 o
  -2   5  13        7.09        1.29      2.68 o
  -1   5  13       37.88       29.98      5.62 o
   0   5  13        2.29       -2.45      2.45 o
   1   5  13        0.46       -2.48      2.48 o
   2   5  13        2.43       -2.57      2.70 o
   3   5  13        2.13       -0.45      3.07 o
   4   5  13       94.15      119.32      7.90 o
   5   5  13       70.53       73.16      7.07 o
   6   5  13        2.64       -1.62      3.90 o
   7   5  13      160.96      185.33      9.37 o
   8   5  13       49.73       37.67     11.47 o
  -4   6  13       18.80       19.69     13.81 o
  -3   6  13      151.58      162.63      7.90 o
  -2   6  13        1.12        0.40      2.69 o
  -1   6  13        0.57        1.56      2.88 o
   0   6  13      154.96      171.15      7.21 o
   1   6  13        0.19       -3.19      3.19 o
   2   6  13       16.86        9.85      4.20 o
   3   6  13      146.70      140.73      7.21 o
   4   6  13      158.32      172.74      8.56 o
   5   6  13        8.76       -3.33      3.33 o
   6   6  13        0.77       -2.84      3.73 o
   7   6  13        7.41        1.81      4.24 o
   8   6  13       26.38       18.49      4.93 o
  -4   7  13        2.31       -6.04      6.65 o
  -3   7  13        0.00       -2.49      3.71 o
  -2   7  13       13.21        5.56      4.34 o
  -1   7  13       80.06       76.87      8.77 o
   0   7  13        1.88       -2.82      2.82 o
   1   7  13       25.36       31.63      4.02 o
   2   7  13        1.77        4.12      3.29 o
   3   7  13        0.78       -3.07      3.07 o
   4   7  13        9.90        6.86      3.83 o
   5   7  13       92.97      103.68     13.39 o
   6   7  13       57.03       68.21      6.43 o
   7   7  13        0.19       -2.58      4.24 o
   8   7  13        2.41        2.79      5.60 o
   9   7  13       54.34       31.03     11.86 o
  -4   8  13       14.93        8.05      6.55 o
  -3   8  13        3.23       -3.05      3.73 o
  -2   8  13       40.51       43.02      5.74 o
  -1   8  13       19.36       18.21      4.23 o
   0   8  13        1.13        1.66      3.08 o
   1   8  13        1.50        3.46      3.17 o
   2   8  13       50.21       47.41      5.08 o
   3   8  13        1.78       -3.29      3.29 o
   4   8  13        9.12       -0.84      3.77 o
   5   8  13       25.04       17.72      4.38 o
   6   8  13       53.59       57.70      6.46 o
   7   8  13        2.93        6.29      5.31 o
   8   8  13        1.90        3.63      8.22 o
   9   8  13       10.46       11.78     13.57 o
  -4   9  13       14.75        6.07     10.71 o
  -3   9  13        0.55       -1.02      6.18 o
  -2   9  13       13.90        7.95      6.33 o
  -1   9  13        9.44       10.18      4.22 o
   0   9  13       39.04       28.37      4.87 o
   1   9  13       54.97       67.28      8.81 o
   2   9  13       33.36       42.73      6.40 o
   3   9  13       32.54       42.46      4.97 o
   4   9  13        0.19       -3.45      3.45 o
   5   9  13       14.01        7.85      4.59 o
   6   9  13        0.00       -4.80      4.80 o
   7   9  13       21.93       27.51      6.30 o
   8   9  13        0.83       -5.03      5.03 o
  -2  10  13       12.09        1.49      6.27 o
  -1  10  13       19.12       10.55      4.81 o
   0  10  13       66.37       49.43      6.31 o
   1  10  13        6.94        0.23      4.28 o
   2  10  13        9.81       12.91      5.18 o
   3  10  13        0.04       -4.29      4.40 o
   4  10  13       36.85       28.78      6.69 o
   5  10  13        4.49       -5.50      5.64 o
   6  10  13       34.79       23.42      6.05 o
   7  10  13        4.97        5.43      7.51 o
   8  10  13        7.41       -0.87      9.41 o
  -1  11  13        0.05        0.71      8.93 o
   0  11  13        2.05       -4.43     11.78 o
   1  11  13        0.18       -2.57      4.86 o
   2  11  13        0.92        0.01      4.79 o
   3  11  13       60.13       61.79     11.95 o
   4  11  13       10.21        7.27      6.44 o
   5  11  13       20.37       21.28      7.18 o
   6  11  13        0.19       -8.21     11.78 o
   2  12  13        0.80       -5.71     19.28 o
  -2  -8  14        2.56        8.57     16.07 o
  -1  -8  14        2.46       23.56     18.56 o
   0  -8  14        2.83        7.14     17.49 o
  -4  -7  14        0.64        6.78     15.35 o
  -3  -7  14        1.26       29.27     18.92 o
  -2  -7  14        0.40       -8.83      8.83 o
  -1  -7  14        1.73        7.85     16.07 o
   0  -7  14        0.02      -11.07     13.21 o
   1  -7  14        0.04       14.99     14.64 o
  -5  -6  14        0.04       19.28     16.07 o
  -4  -6  14        8.20       21.42     17.14 o
  -3  -6  14        3.43       -1.90      6.58 o
  -2  -6  14        3.04       -4.13      4.57 o
  -1  -6  14        1.35        5.37      4.93 o
   0  -6  14       38.27       52.32     13.25 o
   1  -6  14        0.42        0.04      9.57 o
   2  -6  14        7.40       24.99     13.92 o
  -6  -5  14        0.37      -12.50     16.42 o
  -5  -5  14        1.03       18.21     16.07 o
  -4  -5  14        3.46      -10.28     10.67 o
  -3  -5  14        2.71        1.75      5.42 o
  -2  -5  14        0.70        2.09      5.07 o
  -1  -5  14        7.79        9.80      4.73 o
   0  -5  14        3.94        1.28      4.64 o
   1  -5  14       20.62       26.41      5.37 o
   2  -5  14        3.78        4.26      7.16 o
   3  -5  14        2.38       -0.81     11.60 o
   4  -5  14      118.99      103.17     26.42 o
  -6  -4  14        8.21      -11.78     13.57 o
  -5  -4  14        0.43       -6.54      9.34 o
  -4  -4  14        0.42       -6.28      6.28 o
  -3  -4  14        0.29        0.96      5.41 o
  -2  -4  14       49.66       57.76      7.32 o
  -1  -4  14        2.62        0.42      6.42 o
   0  -4  14       42.57       42.36      6.80 o
   1  -4  14        0.27        4.85      4.10 o
   2  -4  14        0.93        4.84      4.06 o
   3  -4  14        0.35        1.15      4.67 o
   4  -4  14       17.96       11.09      9.35 o
   5  -4  14        8.02       16.42     13.92 o
  -7  -3  14       14.10       19.28     15.71 o
  -6  -3  14       38.87       32.49     17.14 o
  -5  -3  14        1.26       -0.13      5.79 o
  -4  -3  14       33.86       29.46      7.98 o
  -3  -3  14       19.23       20.45      6.58 o
  -2  -3  14        3.50       -2.75      4.48 o
  -1  -3  14        0.10       -3.53      4.23 o
   0  -3  14       13.08        5.55      4.46 o
   1  -3  14       40.48       44.87      5.81 o
   2  -3  14        2.74        4.94      4.02 o
   3  -3  14       10.75        7.45      4.33 o
   4  -3  14        1.27       -3.85      3.93 o
   5  -3  14       26.03       23.89      5.18 o
   6  -3  14       50.26       53.55     16.07 o
  -7  -2  14        1.24       16.42     15.35 o
  -6  -2  14       27.02       15.79     11.06 o
  -5  -2  14        1.18        2.15      5.05 o
  -4  -2  14        0.28       -5.80      5.80 o
  -3  -2  14       14.76       12.09      6.18 o
  -2  -2  14        1.59       -2.48      4.55 o
  -1  -2  14        0.24       -5.96      5.96 o
   0  -2  14       28.24       30.87      5.64 o
   1  -2  14        7.00        8.05      4.30 o
   2  -2  14       59.01       74.35      5.68 o
   3  -2  14        1.86        4.44      4.16 o
   4  -2  14        3.13       -0.77      5.11 o
   5  -2  14        0.75        1.79      4.68 o
   6  -2  14        5.52       -2.08      4.81 o
   7  -2  14       16.47       10.97      6.86 o
  -7  -1  14        3.62       -6.43     14.99 o
  -6  -1  14       11.32       21.17     11.92 o
  -5  -1  14       10.05        4.11      5.33 o
  -4  -1  14       42.08       40.58      9.71 o
  -3  -1  14        4.96        1.03      5.51 o
  -2  -1  14        0.88       -4.22      4.22 o
  -1  -1  14       16.27       11.85      7.36 o
   0  -1  14       28.76       21.81      5.31 o
   1  -1  14        1.48       -3.28      3.56 o
   2  -1  14       32.18       35.80      4.63 o
   3  -1  14       65.40       83.21      6.28 o
   4  -1  14        0.11       -3.99      3.99 o
   5  -1  14        5.28        3.08      5.80 o
   6  -1  14        8.60        5.90      6.23 o
   7  -1  14        1.01       -4.13      5.89 o
  -7   0  14       28.17       49.98     17.49 o
  -6   0  14       28.41       22.93      5.88 o
  -5   0  14        7.64        4.94      5.19 o
  -4   0  14        6.01        3.15      4.41 o
  -3   0  14        9.03        3.71      3.68 o
  -2   0  14       37.78       43.54      6.00 o
  -1   0  14       16.55       15.35      4.33 o
   0   0  14        0.06        0.74      3.21 o
   1   0  14        1.08       -3.04      3.04 o
   2   0  14        5.65        8.05      3.70 o
   3   0  14      102.23      100.80      7.66 o
   4   0  14        2.78       -1.98      4.22 o
   5   0  14       18.03        5.65      4.91 o
   6   0  14        4.50       -0.07      6.13 o
   7   0  14        9.23       -5.65      5.65 o
  -7   1  14        8.21       11.78     14.64 o
  -6   1  14        1.49       -0.04      5.70 o
  -5   1  14        0.02       -2.39      4.78 o
  -4   1  14       83.55       80.53      7.13 o
  -3   1  14       46.55       55.49      6.63 o
  -2   1  14       70.25       66.78      5.31 o
  -1   1  14       66.79       70.95      6.48 o
   0   1  14       41.10       36.74      4.30 o
   1   1  14       71.17       68.77      5.98 o
   2   1  14       11.38       14.41      3.55 o
   3   1  14       37.09       42.11      5.51 o
   4   1  14       97.19       89.71      9.61 o
   5   1  14       16.53       11.98      7.16 o
   6   1  14       25.19       31.80      9.18 o
   7   1  14        3.78       -5.11      5.53 o
   8   1  14        1.47       -1.43     11.07 o
  -7   2  14        0.00       -5.00     13.57 o
  -6   2  14        0.87       10.33      5.97 o
  -5   2  14       11.14        1.51      4.44 o
  -4   2  14       17.26       16.63      5.10 o
  -3   2  14       47.80       51.85      6.56 o
  -2   2  14       18.15        8.29      3.83 o
  -1   2  14        5.59       12.66      3.94 o
   0   2  14       81.29       89.57      7.16 o
   1   2  14        2.05       -2.88      2.88 o
   2   2  14       99.38      102.80      7.74 o
   3   2  14      206.13      216.65      9.50 o
   4   2  14       26.38       27.59      6.18 o
   5   2  14        4.99       -5.70      7.32 o
   6   2  14       37.12       18.92     12.11 o
   7   2  14        0.49       -9.19      9.19 o
   8   2  14       22.13        2.58     14.62 o
   9   2  14       10.99       55.34     19.64 o
  -7   3  14        4.04       15.35     14.64 o
  -6   3  14       10.21        9.03     13.74 o
  -5   3  14        3.43       -1.14      5.08 o
  -4   3  14       11.30        9.92      4.72 o
  -3   3  14        2.83       -0.25      3.85 o
  -2   3  14       76.89       75.71      8.39 o
  -1   3  14        4.02       -1.04      3.51 o
   0   3  14      169.99      160.40      9.24 o
   1   3  14       54.06       55.85      5.21 o
   2   3  14       40.76       35.60      4.87 o
   3   3  14        9.49       13.56      4.09 o
   4   3  14        1.23       -3.33      3.33 o
   5   3  14        3.45        1.43      3.84 o
   6   3  14        6.95       -0.35      4.69 o
   7   3  14        2.13       -4.94      6.15 o
   8   3  14        9.93       -0.85     13.41 o
  -5   4  14       17.75       13.66      6.72 o
  -4   4  14       48.70       58.01      7.44 o
  -3   4  14       16.78       19.04      5.04 o
  -2   4  14       17.58       11.35      4.45 o
  -1   4  14        0.09       -3.09      3.51 o
   0   4  14       77.56       88.88      6.54 o
   1   4  14        2.40        3.19      3.63 o
   2   4  14      434.87      452.99     12.99 o
   3   4  14        9.77       14.61      4.90 o
   4   4  14       12.64        1.63      3.65 o
   5   4  14       51.13       41.83      7.73 o
   6   4  14        4.53       -3.75      3.75 o
   7   4  14        0.88       -4.83      4.83 o
   8   4  14        1.08       -7.11      7.11 o
  -4   5  14       22.15       38.42      6.25 o
  -3   5  14        0.88        0.36      4.53 o
  -2   5  14        7.91        6.58      4.21 o
  -1   5  14        7.38        4.49      5.03 o
   0   5  14      136.68      135.78      9.93 o
   1   5  14       19.98       22.65      5.73 o
   2   5  14      240.76      244.28      8.72 o
   3   5  14       63.77       57.53      8.31 o
   4   5  14       18.69       13.97      3.99 o
   5   5  14       31.20       22.87      7.02 o
   6   5  14       18.03       11.41      4.62 o
   7   5  14        0.00        0.10      4.91 o
   8   5  14       16.83       -5.83     13.05 o
   9   5  14        3.19      -11.78     11.78 o
  -4   6  14        0.00       -2.84      7.82 o
  -3   6  14       20.31       25.87      6.17 o
  -2   6  14       13.06       14.85      4.17 o
  -1   6  14        1.02       -1.08      3.89 o
   0   6  14        9.38        7.89      3.28 o
   1   6  14        1.82       -0.42      3.14 o
   2   6  14       44.31       38.52      6.26 o
   3   6  14        1.18       -3.29      3.29 o
   4   6  14       95.46       82.01     11.71 o
   5   6  14        0.41       -2.51      4.37 o
   6   6  14       16.53        5.01      5.02 o
   7   6  14       32.11       32.05      7.15 o
   8   6  14        1.65       -4.69      4.69 o
  -3   7  14       25.34       26.04      5.98 o
  -2   7  14        4.30       -0.70      4.27 o
  -1   7  14        0.19       -2.81      2.81 o
   0   7  14       27.21       22.83      5.56 o
   1   7  14        7.39        8.76      3.49 o
   2   7  14       75.00       78.36     10.91 o
   3   7  14       26.86       29.58      5.46 o
   4   7  14       27.79       22.27      5.26 o
   5   7  14       12.58        8.16      5.18 o
   6   7  14       22.25       20.71      4.78 o
   7   7  14        0.04       -4.45      4.45 o
   8   7  14        2.27       -4.75      4.75 o
   9   7  14        7.57        4.84     14.99 o
  -3   8  14        0.00       -2.38      8.93 o
  -2   8  14        7.44        7.69      5.24 o
  -1   8  14       25.91       26.01      4.37 o
   0   8  14       43.56       40.44      7.94 o
   1   8  14        1.01       -1.97      3.18 o
   2   8  14       19.93       17.64      5.56 o
   3   8  14       19.95       19.12      4.47 o
   4   8  14       24.40       15.73      4.33 o
   5   8  14        0.74       -3.98      3.98 o
   6   8  14       66.93       57.00      5.92 o
   7   8  14        0.89        2.92      5.10 o
   8   8  14       13.08        8.14      6.00 o
  -3   9  14        6.37        1.43      8.93 o
  -2   9  14       19.90       13.61      6.29 o
  -1   9  14       17.09       18.33      4.72 o
   0   9  14       22.33       19.25      4.82 o
   1   9  14        1.37       -1.25      4.10 o
   2   9  14        1.81       -0.55      4.30 o
   3   9  14        0.53       -1.31      3.68 o
   4   9  14       35.93       37.31      5.86 o
   5   9  14        7.08        2.58      4.24 o
   6   9  14        1.21       -1.57      5.24 o
   7   9  14        2.90        5.69      5.66 o
   8   9  14       23.37       29.46     19.28 o
  -2  10  14        3.71        1.43      7.85 o
  -1  10  14       40.19       25.88      8.08 o
   0  10  14       38.16       27.20      5.73 o
   1  10  14        0.75        4.12      4.48 o
   2  10  14       40.29       33.03      7.26 o
   3  10  14        1.23       -5.08      5.08 o
   4  10  14        8.05        0.66      5.93 o
   5  10  14        0.77       -4.47      5.69 o
   6  10  14       16.67        1.31      5.64 o
   7  10  14        0.07       -4.87     11.16 o
   0  11  14       17.44       11.42     10.00 o
   1  11  14       18.01        3.21      9.28 o
   2  11  14        4.00       -0.82      6.21 o
   3  11  14        6.02        3.70      9.51 o
   4  11  14        5.58       -3.93     10.00 o
   5  11  14       20.54        1.07     12.14 o
  -2  -7  15        3.76       26.42     17.14 o
  -1  -7  15        4.16        8.93     15.35 o
   0  -7  15       29.00       39.63     18.21 o
   1  -7  15       31.70       58.19     18.92 o
  -4  -6  15        0.12       13.57     15.35 o
  -3  -6  15        3.39        0.71     14.99 o
  -2  -6  15       15.72       25.62     11.78 o
  -1  -6  15        8.50       12.01      7.29 o
   0  -6  15       13.78       21.42     17.14 o
   1  -6  15        1.94       22.85     14.28 o
  -5  -5  15        6.21        8.93     17.14 o
  -4  -5  15        1.91       16.07     17.49 o
  -3  -5  15        1.09       11.78     14.99 o
  -2  -5  15       14.29       13.39      6.71 o
  -1  -5  15        0.91        3.02      5.66 o
   0  -5  15        7.02       13.77      5.50 o
   1  -5  15       13.89       18.22      6.42 o
   2  -5  15       36.81       58.18     32.49 o
  -5  -4  15        0.42        6.07     15.35 o
  -4  -4  15        0.01       -1.15     10.09 o
  -3  -4  15        5.43       13.69      6.36 o
  -2  -4  15       20.36       29.84      9.33 o
  -1  -4  15       19.08       39.93      6.69 o
   0  -4  15       29.23       37.32      6.40 o
   1  -4  15        5.57       11.11      5.64 o
   2  -4  15       21.66       18.94      5.04 o
   3  -4  15        0.00       10.67     10.19 o
   4  -4  15        0.12       -8.95     10.89 o
   5  -4  15       24.32       41.06     17.14 o
  -6  -3  15        0.02       10.00     15.71 o
  -5  -3  15        0.00       -9.33      9.33 o
  -4  -3  15        0.03        0.13      7.40 o
  -3  -3  15       44.25       40.17      7.34 o
  -2  -3  15        6.87        2.09      5.97 o
  -1  -3  15        9.31       12.62      5.43 o
   0  -3  15       19.14       24.87      7.11 o
   1  -3  15        0.59        1.96      4.25 o
   2  -3  15       78.60      101.16      7.60 o
   3  -3  15       31.47       35.64      6.63 o
   4  -3  15       53.52       68.08      6.85 o
   5  -3  15        0.85        1.08      7.07 o
  -6  -2  15        1.08        0.71     14.64 o
  -5  -2  15        4.98       -5.16      9.70 o
  -4  -2  15        5.74        0.69      9.84 o
  -3  -2  15       17.82       17.14      6.40 o
  -2  -2  15        5.58        1.18      5.35 o
  -1  -2  15       38.84       46.36      7.05 o
   0  -2  15       27.92       34.37      7.01 o
   1  -2  15        6.00        8.16      4.69 o
   2  -2  15        2.91        1.50      4.42 o
   3  -2  15        4.75       -0.27      4.31 o
   4  -2  15       80.97       96.64      7.98 o
   5  -2  15        1.95        6.32      5.09 o
   6  -2  15       22.75       21.82      7.08 o
  -6  -1  15        9.64        2.50     14.64 o
  -5  -1  15        5.41       -1.32     12.32 o
  -4  -1  15        0.03       -0.10      5.46 o
  -3  -1  15        3.40       -2.73      5.23 o
  -2  -1  15        6.57        2.78      5.72 o
  -1  -1  15       20.80       16.64      6.17 o
   0  -1  15      115.59      129.58      9.22 o
   1  -1  15        0.36       -3.95      3.95 o
   2  -1  15        1.06       -1.95      3.90 o
   3  -1  15       58.34       59.31      6.42 o
   4  -1  15       85.84       93.28      8.70 o
   5  -1  15        4.78        7.00      6.30 o
   6  -1  15       38.42       41.00      7.13 o
  -6   0  15        0.69       -1.90      6.90 o
  -5   0  15        2.64        6.15      5.79 o
  -4   0  15        1.22       -2.71      4.04 o
  -3   0  15       27.07       34.78      5.09 o
  -2   0  15        0.40       -0.77      3.83 o
  -1   0  15        9.67        7.74      5.49 o
   0   0  15        1.65       -4.68      5.67 o
   1   0  15        0.06       -0.79      4.09 o
   2   0  15        5.39        2.99      3.78 o
   3   0  15        1.84        1.44      3.96 o
   4   0  15       55.43       54.45      7.30 o
   5   0  15       24.97       17.29      6.55 o
   6   0  15       12.41        5.28      5.92 o
   7   0  15       18.70       23.82      7.47 o
  -6   1  15       10.63        6.50     10.11 o
  -5   1  15       17.52       19.75      5.69 o
  -4   1  15        0.28       -2.87      4.14 o
  -3   1  15        5.35       -2.99      3.75 o
  -2   1  15       24.85       20.21      4.49 o
  -1   1  15       15.24       11.74      3.91 o
   0   1  15       23.12       24.57      4.63 o
   1   1  15       14.40       16.93      3.87 o
   2   1  15        0.38       -0.56      4.13 o
   3   1  15       19.73       14.34      4.78 o
   4   1  15        8.74       -0.24      5.57 o
   5   1  15       17.88       12.96     13.66 o
   6   1  15        8.70        1.90      5.75 o
   7   1  15       16.20       14.18      8.55 o
  -6   2  15        0.04        1.79     14.99 o
  -5   2  15        2.49       -4.96      4.96 o
  -4   2  15       33.59       29.41      5.75 o
  -3   2  15       69.07       62.19      8.81 o
  -2   2  15        5.22        6.03      6.75 o
  -1   2  15       26.73       27.48      5.11 o
   0   2  15        4.28       -3.33      3.33 o
   1   2  15        0.30       -2.95      2.95 o
   2   2  15        1.52        7.73      3.88 o
   3   2  15      112.22      121.12      9.26 o
   4   2  15        0.03       -3.33      7.14 o
   5   2  15        9.85        6.53      6.67 o
   6   2  15       39.83       37.90     10.87 o
   7   2  15        2.98        3.31      8.75 o
  -6   3  15        9.44       11.78     14.99 o
  -5   3  15        0.80        0.13      5.57 o
  -4   3  15       25.01       22.90      6.49 o
  -3   3  15       67.95       79.02     14.95 o
  -2   3  15       21.47       18.33      5.64 o
  -1   3  15       27.60       24.52      4.60 o
   0   3  15        6.17       -4.16      4.29 o
   1   3  15       64.50       89.69      6.73 o
   2   3  15      197.50      223.47      8.82 o
   3   3  15        1.28        2.07      3.64 o
   4   3  15       14.67       13.12      6.07 o
   5   3  15        3.52       -5.32      5.32 o
   6   3  15        0.29       -6.44      6.44 o
   7   3  15       10.05        4.30      8.83 o
   8   3  15        6.48      -26.78     26.78 o
  -5   4  15        0.18       -0.01      7.95 o
  -4   4  15        4.37        3.39      4.91 o
  -3   4  15        1.31       -2.51      4.48 o
  -2   4  15       21.40       25.37      5.28 o
  -1   4  15        4.96        2.49      4.06 o
   0   4  15        5.60        8.84      7.51 o
   1   4  15       26.17       23.87      7.00 o
   2   4  15        0.09        9.21      4.17 o
   3   4  15      149.98      167.52      9.77 o
   4   4  15        0.03       -3.64      3.64 o
   5   4  15       16.81        4.67      4.48 o
   6   4  15       20.05        8.89     11.86 o
   7   4  15        5.13       -1.86      7.37 o
  -4   5  15       51.37       59.37      7.28 o
  -3   5  15        5.33       -1.32      4.60 o
  -2   5  15        4.82        2.44      4.23 o
  -1   5  15        3.99        3.53      4.03 o
   0   5  15        4.39        5.37      4.06 o
   1   5  15       23.17       27.08      7.99 o
   2   5  15        8.74       15.90      5.05 o
   3   5  15       96.20       90.64     11.35 o
   4   5  15        5.12       -1.35      5.88 o
   5   5  15       15.35        8.03      6.89 o
   6   5  15        3.80       -4.42      4.42 o
   7   5  15       24.21        6.60     10.41 o
  -3   6  15       12.99       18.51      5.56 o
  -2   6  15        6.28        1.82      3.88 o
  -1   6  15        4.07       -0.56      4.27 o
   0   6  15       39.25       28.17      6.81 o
   1   6  15        2.77        1.59      4.37 o
   2   6  15       65.86       98.27      8.16 o
   3   6  15       25.19       21.87      5.30 o
   4   6  15        0.92       -1.85      4.62 o
   5   6  15        9.88        3.48      5.72 o
   6   6  15       12.39        2.58      5.43 o
   7   6  15       16.50        8.23      4.95 o
   8   6  15        4.95       -4.11     10.46 o
  -3   7  15        7.10        1.43     16.78 o
  -2   7  15        6.50        9.47      5.42 o
  -1   7  15       31.43       34.75      5.83 o
   0   7  15        8.85       11.80      4.65 o
   1   7  15       18.87       30.21      6.00 o
   2   7  15        0.51       -3.42      3.42 o
   3   7  15       41.93       38.04      5.31 o
   4   7  15        0.02       -3.70      3.70 o
   5   7  15       20.88       16.32      5.43 o
   6   7  15       29.52       22.90      7.53 o
   7   7  15        1.91       -5.96      5.96 o
   8   7  15        2.75       -2.11      6.83 o
  -3   8  15       25.63       27.85     11.07 o
  -2   8  15        7.34        6.47      5.57 o
  -1   8  15        4.75       -1.90      5.65 o
   0   8  15        0.24        3.02      4.82 o
   1   8  15        0.01       -3.48      3.48 o
   2   8  15        6.94       -2.52      3.88 o
   3   8  15        5.68        0.02      4.16 o
   4   8  15       24.44       19.77      5.13 o
   5   8  15        1.19       -4.20      4.20 o
   6   8  15        0.01       -0.76      5.00 o
   7   8  15        1.21       -1.47      5.11 o
   8   8  15        5.59       -5.92      8.13 o
  -2   9  15        0.10        3.29      8.49 o
  -1   9  15        2.37        0.54      6.53 o
   0   9  15       45.40       43.14      8.13 o
   1   9  15       18.33        9.84      5.29 o
   2   9  15        9.47        3.09      4.79 o
   3   9  15       24.80       10.75      4.43 o
   4   9  15        7.30        1.53      4.41 o
   5   9  15       38.04       22.87      5.24 o
   6   9  15        0.91       -2.84      5.35 o
   7   9  15        8.03        1.26      7.39 o
   0  10  15       10.56        5.29      6.55 o
   1  10  15       49.10       28.75      8.41 o
   2  10  15        0.08        4.23      5.80 o
   3  10  15        0.85       -7.71      7.71 o
   4  10  15        6.01       -3.93      5.66 o
   5  10  15       14.63        5.67      7.36 o
   6  10  15       28.51        3.03     13.03 o
   7  10  15        2.57       13.29     16.96 o
   1  11  15       22.59        7.85     10.00 o
   2  11  15        9.14        2.14     10.00 o
   3  11  15        7.97       -8.21      8.21 o
   4  11  15        1.43       -8.93      8.93 o
   5  11  15        4.84       -9.64     11.78 o
  -2  -6  16        3.78        0.71     17.85 o
  -1  -6  16        3.73       18.92     16.42 o
   0  -6  16        2.00        6.43     16.78 o
   1  -6  16        5.72       10.00     14.64 o
  -4  -5  16        0.05       -8.57     14.99 o
  -3  -5  16        0.92       10.35     15.71 o
  -2  -5  16        1.27       13.21     16.07 o
  -1  -5  16       37.57       50.16     10.10 o
   0  -5  16        7.42       16.58      6.54 o
   1  -5  16       11.12       36.41     17.14 o
  -4  -4  16        2.35       10.00     14.64 o
  -3  -4  16        5.46       -1.07     13.92 o
  -2  -4  16        0.61        5.51      9.13 o
  -1  -4  16        0.93       10.70      6.61 o
   0  -4  16       35.99       34.28      6.66 o
   1  -4  16        4.09        6.26      5.49 o
   2  -4  16        1.17        0.12      5.21 o
  -5  -3  16       13.05       12.14     15.71 o
  -4  -3  16        0.26       -1.43     13.57 o
  -3  -3  16        1.48        2.87     10.71 o
  -2  -3  16        0.69        1.48      6.08 o
  -1  -3  16        6.14        4.59      5.74 o
   0  -3  16        9.96       14.18      6.01 o
   1  -3  16       38.95       48.47      6.75 o
   2  -3  16        1.67        6.10      5.14 o
   3  -3  16        0.38       -3.18      4.95 o
   4  -3  16       23.03       36.07      7.29 o
   5  -3  16        2.35       19.64     13.21 o
  -5  -2  16        0.53       13.21     15.35 o
  -4  -2  16        2.93       -5.63     11.42 o
  -3  -2  16        5.45        4.84      6.34 o
  -2  -2  16        8.97        6.97      6.23 o
  -1  -2  16       13.33        5.34      5.47 o
   0  -2  16        8.10       -5.37      5.77 o
   1  -2  16       10.72       16.43      6.44 o
   2  -2  16       55.01       59.63      8.50 o
   3  -2  16       46.72       42.11     14.43 o
   4  -2  16       25.94       27.40      6.07 o
   5  -2  16       29.10       30.31     10.47 o
  -6  -1  16        0.53       -6.07     16.78 o
  -5  -1  16        0.31      -13.21     15.35 o
  -4  -1  16        6.57       -6.72     10.20 o
  -3  -1  16       33.09       48.02      9.07 o
  -2  -1  16        3.45        0.53      5.74 o
  -1  -1  16        2.55       -3.79      5.10 o
   0  -1  16       29.88       35.31      6.71 o
   1  -1  16        0.35        0.49      4.69 o
   2  -1  16        4.55        6.60      4.90 o
   3  -1  16        6.49        9.32      5.98 o
   4  -1  16        3.23        4.81      5.98 o
   5  -1  16       16.72        5.19      6.12 o
   6  -1  16       11.39       15.36      8.05 o
  -6   0  16       14.56        7.50     16.42 o
  -5   0  16        1.46      -14.64     14.64 o
  -4   0  16        1.37       -3.19      9.84 o
  -3   0  16        0.02       -5.52      5.52 o
  -2   0  16        1.23       -0.89      5.67 o
  -1   0  16       16.41        8.70      8.86 o
   0   0  16        8.15       11.98      4.91 o
   1   0  16       75.62       74.95      7.53 o
   2   0  16        0.12        0.69      4.52 o
   3   0  16        2.61       -4.42      4.42 o
   4   0  16       20.07       13.16     10.57 o
   5   0  16      125.76      131.66     15.65 o
   6   0  16       15.00        4.18      8.91 o
  -6   1  16        4.18      -12.14     14.99 o
  -5   1  16        0.05       -6.52      6.53 o
  -4   1  16        0.06       -0.95      4.89 o
  -3   1  16       25.25       21.12      5.52 o
  -2   1  16       22.37       31.02      5.38 o
  -1   1  16       32.15       42.63      6.09 o
   0   1  16       23.24       19.14      6.46 o
   1   1  16       21.46       18.77      5.60 o
   2   1  16        1.64       -2.79      6.53 o
   3   1  16        0.51       -0.15      4.58 o
   4   1  16        0.25        5.15      6.68 o
   5   1  16        1.24       -1.74      5.64 o
   6   1  16       65.21       48.62      7.97 o
  -6   2  16        6.41        0.36     17.14 o
  -5   2  16       10.13       13.28     10.42 o
  -4   2  16        5.88        2.55      4.83 o
  -3   2  16        0.18        2.38      4.55 o
  -2   2  16       18.83       12.87      5.60 o
  -1   2  16        4.97       -2.25      4.09 o
   0   2  16        3.26        0.09      3.87 o
   1   2  16       21.54       25.69      5.19 o
   2   2  16        1.53       -0.58      6.23 o
   3   2  16       64.61       69.14      9.31 o
   4   2  16       11.52       -1.62      5.49 o
   5   2  16        0.15       -3.15      7.56 o
   6   2  16        7.43       -4.63     10.35 o
   7   2  16       35.32      -22.13     22.13 o
  -4   3  16       11.21        5.86      5.15 o
  -3   3  16        4.28        9.06      4.86 o
  -2   3  16       32.57       33.80      7.13 o
  -1   3  16       63.76       78.49      7.60 o
   0   3  16       19.46       25.95      6.14 o
   1   3  16        0.25        1.36      4.03 o
   2   3  16       10.07       14.85      4.68 o
   3   3  16       19.81       15.75      5.32 o
   4   3  16       14.57        5.16      9.48 o
   5   3  16        0.31       -6.71      7.76 o
   6   3  16        2.74       -8.88     10.61 o
   7   3  16        1.45       -9.26      9.26 o
  -4   4  16       66.30       78.68      9.02 o
  -3   4  16       44.04       43.59      6.32 o
  -2   4  16       23.21       33.29      6.04 o
  -1   4  16        6.33        6.37      4.99 o
   0   4  16        6.19        1.70      6.22 o
   1   4  16        0.46       -3.00      4.25 o
   2   4  16      156.56      206.51      9.73 o
   3   4  16      196.47      230.85      9.71 o
   4   4  16        1.05       -4.11      4.11 o
   5   4  16       16.82       10.03      9.08 o
   6   4  16        5.14       -2.51      8.86 o
   7   4  16        0.49        2.15     11.07 o
  -4   5  16       41.50       38.76     10.38 o
  -3   5  16        5.54        6.86      5.03 o
  -2   5  16        0.09        2.58      4.66 o
  -1   5  16        2.58        4.34      4.78 o
   0   5  16       88.96      129.36      9.52 o
   1   5  16       34.26       44.68      6.55 o
   2   5  16       14.88       28.09      9.97 o
   3   5  16       31.93       42.65      6.32 o
   4   5  16        0.42       -4.62      4.62 o
   5   5  16        4.83       -0.72      4.93 o
   6   5  16        9.24       -2.04      7.63 o
   7   5  16       46.54       16.23     21.44 o
  -3   6  16        0.10        3.05      9.08 o
  -2   6  16       21.86       27.09      5.18 o
  -1   6  16        4.34        4.03      4.52 o
   0   6  16       21.06       30.38      5.54 o
   1   6  16        4.74       -0.14      5.55 o
   2   6  16        0.52       -1.10      6.04 o
   3   6  16        8.85       14.94      5.50 o
   4   6  16       47.50       44.56      8.55 o
   5   6  16        6.39       12.08      5.53 o
   6   6  16       11.48        8.35      5.51 o
   7   6  16        4.11       -4.63      7.98 o
  -2   7  16       47.31       41.30      7.18 o
  -1   7  16       18.32       15.55      5.32 o
   0   7  16        1.76       -1.94      4.26 o
   1   7  16       16.42        6.67      6.29 o
   2   7  16       85.26       95.38      8.49 o
   3   7  16        0.36        4.84      5.37 o
   4   7  16        0.97       -4.84      4.84 o
   5   7  16        2.35        0.41      4.87 o
   6   7  16       18.72       13.84      7.28 o
   7   7  16        0.07       -2.63      6.08 o
  -2   8  16        3.25       -6.77      6.88 o
  -1   8  16        0.25        0.22      5.12 o
   0   8  16       91.37       65.11     13.85 o
   1   8  16       16.45       13.35      5.69 o
   2   8  16       24.90       25.42      6.08 o
   3   8  16        7.31        1.52      7.20 o
   4   8  16       16.99       21.71      6.56 o
   5   8  16       49.65       67.31      8.62 o
   6   8  16       13.04        6.57      6.04 o
   7   8  16        0.21       -8.83      8.83 o
  -1   9  16        5.84       -6.43      9.28 o
   0   9  16       32.44       21.13     10.17 o
   1   9  16        0.07        1.33      9.99 o
   2   9  16        4.10       -6.30      6.30 o
   3   9  16       10.19        7.04      5.83 o
   4   9  16       14.93        7.80      4.74 o
   5   9  16        0.77       -1.23      4.79 o
   6   9  16        5.23        4.87      7.27 o
   1  10  16        3.55       15.35     15.71 o
   2  10  16       77.16       66.05     23.21 o
   3  10  16       13.93       -3.21      8.93 o
   4  10  16        0.28       -8.57      9.28 o
   5  10  16        0.19      -10.00     10.00 o
   6  10  16       10.89        9.28     12.85 o
   2  11  16       32.15       12.50     12.14 o
   3  11  16        0.49       -5.36     10.00 o
  -2  -5  17        0.95       16.78     18.56 o
  -1  -5  17        2.53       16.78     16.07 o
   0  -5  17        3.73       21.78     18.92 o
   1  -5  17        9.16       18.21     17.14 o
  -3  -4  17        0.03       10.71     17.14 o
  -2  -4  17        0.00       21.78     17.85 o
  -1  -4  17        0.71        1.07     16.07 o
   0  -4  17       25.49       63.19     19.64 o
   1  -4  17        8.55        5.75     24.81 o
  -4  -3  17        2.45       19.64     17.14 o
  -3  -3  17        1.77       16.78     16.42 o
  -2  -3  17        7.65       -2.14     15.35 o
  -1  -3  17        0.45        3.93     17.85 o
   0  -3  17        0.31        0.73      6.33 o
   1  -3  17        6.15       14.37      7.29 o
   2  -3  17        1.00       -1.92      5.84 o
   3  -3  17       31.19       32.18     10.17 o
  -4  -2  17        3.61        1.79     15.35 o
  -3  -2  17        1.60       15.35     15.35 o
  -2  -2  17        5.40       -1.42     14.82 o
  -1  -2  17        0.86       -3.53      6.10 o
   0  -2  17        6.24        1.69      6.23 o
   1  -2  17        8.29       10.50      9.37 o
   2  -2  17        3.45       -1.83      5.29 o
   3  -2  17        5.78        3.88     10.25 o
   4  -2  17        1.64        5.65      7.50 o
  -5  -1  17       13.95       27.49     19.99 o
  -4  -1  17        0.67       -7.76     10.93 o
  -3  -1  17        4.41       -3.56     18.92 o
  -2  -1  17        0.21       -6.02      6.59 o
  -1  -1  17        0.04        2.22      7.68 o
   0  -1  17       10.12        6.93      7.26 o
   1  -1  17        1.44        3.04      5.87 o
   2  -1  17        0.62       -4.94      4.94 o
   3  -1  17        3.45       -1.40      6.49 o
   4  -1  17        0.07       -4.95      7.10 o
   5  -1  17        0.00       -7.37      7.37 o
  -5   0  17        1.91      -14.64     16.07 o
  -4   0  17        0.04       21.42     15.71 o
  -3   0  17       11.31       -0.64     23.03 o
  -2   0  17       11.78        6.19      8.91 o
  -1   0  17        0.14       -2.86      5.73 o
   0   0  17        5.44        5.61      7.70 o
   1   0  17        1.10        8.71      5.52 o
   2   0  17       23.96       28.10      6.17 o
   3   0  17       20.16       13.78      6.44 o
   4   0  17        0.03        1.46      5.75 o
   5   0  17        0.05       -5.60      5.60 o
   6   0  17        0.14      -13.57     13.57 o
  -5   1  17        5.40        5.36     16.07 o
  -4   1  17        3.78       -3.21     14.28 o
  -3   1  17        6.69       -2.07      8.38 o
  -2   1  17        2.62       -4.55      6.87 o
  -1   1  17       20.18        8.74     12.48 o
   0   1  17        2.17       -1.25      5.34 o
   1   1  17       10.86        3.20      6.89 o
   2   1  17        0.11       -3.32      6.95 o
   3   1  17        0.23       -1.73      5.93 o
   4   1  17       11.60        7.07      8.01 o
   5   1  17        0.02       -6.06      6.13 o
   6   1  17       21.01       -5.71     16.42 o
  -5   2  17        4.70       -1.79     16.07 o
  -4   2  17        0.63       -2.62      7.08 o
  -3   2  17        0.17       -4.08      4.31 o
  -2   2  17        9.53        4.63      4.98 o
  -1   2  17       64.33       78.22      6.62 o
   0   2  17       51.13       71.61      8.12 o
   1   2  17        1.94        0.79      6.67 o
   2   2  17        1.11        1.34      5.08 o
   3   2  17       26.92       25.83      6.25 o
   4   2  17       20.43       13.00     11.60 o
   5   2  17        0.00       -7.50      7.50 o
  -5   3  17        0.06        8.57     17.49 o
  -4   3  17        0.69      -11.78     11.78 o
  -3   3  17       50.20       50.65      6.71 o
  -2   3  17        3.19        6.29      5.21 o
  -1   3  17       15.49       16.07      5.44 o
   0   3  17        7.30       14.50      5.63 o
   1   3  17        1.33        1.00      4.76 o
   2   3  17       10.15       17.23      4.83 o
   3   3  17        0.97       -5.51      5.56 o
   4   3  17       19.40       16.90      7.21 o
   5   3  17       14.20       10.49      7.54 o
   6   3  17        7.85       -8.59      8.59 o
  -3   4  17        3.66        8.60      6.13 o
  -2   4  17        5.45        4.24      5.29 o
  -1   4  17        8.84        8.27      5.47 o
   0   4  17       10.74        6.30      8.81 o
   1   4  17      108.61      163.52     10.53 o
   2   4  17       15.70       14.87      5.70 o
   3   4  17        1.11       -3.86      4.86 o
   4   4  17       14.34       -0.62      6.83 o
   5   4  17        0.01       -8.29      8.29 o
   6   4  17        1.06       -5.65      9.77 o
  -3   5  17       10.39       12.97     11.42 o
  -2   5  17        9.74        9.92      5.46 o
  -1   5  17       20.19       27.99      5.96 o
   0   5  17        1.74        7.20      5.58 o
   1   5  17        1.35        5.92      5.22 o
   2   5  17        0.93        3.20      4.90 o
   3   5  17       23.42       32.68      6.24 o
   4   5  17        4.57       -2.42      4.94 o
   5   5  17        1.30       -4.04      5.09 o
   6   5  17        1.66       -5.73      7.36 o
  -2   6  17       19.96       30.54      6.60 o
  -1   6  17        3.51        3.58      4.96 o
   0   6  17        3.87        5.26      5.68 o
   1   6  17       31.99       49.10      7.27 o
   2   6  17       76.29       99.00      9.64 o
   3   6  17       55.02       64.74      7.80 o
   4   6  17        4.07       -4.75      5.27 o
   5   6  17        2.59        4.04      5.87 o
   6   6  17        0.11       -4.51      5.42 o
   7   6  17        0.40       -4.28     14.64 o
  -1   7  17        2.21        7.00      5.45 o
   0   7  17       22.78       23.03      5.67 o
   1   7  17       13.74       12.38      9.79 o
   2   7  17        9.77       11.56      5.56 o
   3   7  17        7.57       16.33      5.99 o
   4   7  17        1.59        4.82      5.88 o
   5   7  17        8.24       11.25      5.70 o
   6   7  17       12.32       14.09      6.28 o
   7   7  17        4.86        3.03      8.64 o
  -1   8  17        4.73       -1.24     13.03 o
   0   8  17       16.79       39.63     14.28 o
   1   8  17        0.15        4.76      5.86 o
   2   8  17        8.46        1.30      5.62 o
   3   8  17       23.18       17.57     11.82 o
   4   8  17        0.37       -5.53      5.53 o
   5   8  17        0.00       -2.74      5.35 o
   6   8  17        0.00        2.87      8.06 o
   0   9  17        3.34      -16.78     16.78 o
   1   9  17       22.66      -17.85     17.85 o
   2   9  17       32.40       -6.07     21.42 o
   3   9  17       10.44       10.24      7.51 o
   4   9  17        2.95        2.41      8.49 o
   5   9  17        7.71       11.20      9.57 o
  -1  -4  18        0.58      -14.28     14.99 o
   0  -4  18        0.83       19.99     18.56 o
   1  -4  18        0.51       -9.64     15.71 o
  -2  -3  18        0.15      -12.85     17.14 o
  -1  -3  18        4.70       26.06     17.14 o
   0  -3  18        1.15        2.86     17.14 o
   1  -3  18        2.37       19.28     16.78 o
  -3  -2  18        3.77       19.99     17.14 o
  -2  -2  18        0.23        0.00     16.42 o
  -1  -2  18       24.19       49.62     19.28 o
   0  -2  18       12.15       38.91     17.14 o
   1  -2  18        0.01       12.50     15.71 o
   2  -2  18        0.47        7.85     12.50 o
  -4  -1  18        3.33      -11.78     14.64 o
  -3  -1  18        6.42       10.00     17.85 o
  -2  -1  18        2.10       -5.00     16.78 o
  -1  -1  18        0.31       10.00     16.07 o
   0  -1  18        0.23       16.46     15.71 o
   1  -1  18        0.06        2.57      6.62 o
   2  -1  18        0.70        1.89      8.06 o
   3  -1  18       21.69       29.63     20.71 o
  -4   0  18        2.86       12.14     16.42 o
  -3   0  18        1.38        9.64     15.35 o
  -2   0  18        1.58      -13.57     13.57 o
  -1   0  18       27.03       23.06     11.31 o
   0   0  18        0.02        8.51      8.79 o
   1   0  18       17.61       20.21      6.48 o
   2   0  18        3.77       -1.63      5.70 o
   3   0  18        3.45        8.71      7.50 o
   4   0  18       18.88       29.27     18.56 o
  -4   1  18        0.11        9.28     17.14 o
  -3   1  18        0.58       -9.64     13.92 o
  -2   1  18        0.18       -2.50     15.35 o
  -1   1  18        0.34        4.54      7.30 o
   0   1  18        1.54        7.58      8.14 o
   1   1  18        0.01        3.62      5.76 o
   2   1  18        2.06        5.49      5.77 o
   3   1  18       17.18       25.01      7.90 o
   4   1  18       23.37       25.30      8.46 o
   5   1  18        8.10       -8.94     11.16 o
  -4   2  18        4.02      -13.92     13.92 o
  -3   2  18        0.04      -10.35     13.57 o
  -2   2  18        2.12       -4.64     14.28 o
  -1   2  18        6.49       17.03      7.93 o
   0   2  18        6.91        2.52      9.48 o
   1   2  18        6.44        4.01      7.32 o
   2   2  18        3.65        3.66      5.48 o
   3   2  18        0.98       -0.49      5.73 o
   4   2  18        0.32        4.68      7.17 o
   5   2  18        1.36      -16.78     16.78 o
   6   2  18       12.25      -16.07     16.07 o
  -4   3  18        0.00        2.50     14.99 o
  -3   3  18        6.81        8.21      8.57 o
  -2   3  18        0.02        1.78      6.21 o
  -1   3  18        8.02        4.16      5.57 o
   0   3  18       10.13       12.61      5.94 o
   1   3  18        8.86       14.44      8.83 o
   2   3  18       12.67        5.38      7.00 o
   3   3  18        4.22       -1.59      5.81 o
   4   3  18        2.60        1.38      6.62 o
   5   3  18       31.69       -3.21     19.28 o
   6   3  18       22.87      -21.42     21.42 o
  -2   4  18       22.91       30.29      7.42 o
  -1   4  18        3.24        9.44      5.87 o
   0   4  18        0.46        1.44      4.95 o
   1   4  18       19.99       30.74      6.96 o
   2   4  18        0.41        1.75      5.19 o
   3   4  18       48.59       44.44     10.54 o
   4   4  18        0.74       -6.80      6.80 o
   5   4  18        7.10      -17.14     17.14 o
  -2   5  18        1.61        1.96      6.99 o
  -1   5  18        0.07       -3.17      5.57 o
   0   5  18        2.15        1.87      5.50 o
   1   5  18        0.09       -3.92      4.91 o
   2   5  18       25.44       44.58      7.54 o
   3   5  18        8.50        3.47      5.78 o
   4   5  18        0.00       -1.65      7.89 o
   6   5  18       13.23       -7.85     17.14 o
  -2   6  18        1.32        8.57     15.35 o
  -1   6  18        7.35       14.07      6.50 o
   0   6  18        3.14       -2.15      8.14 o
   1   6  18        0.35       -0.54      5.98 o
   2   6  18       43.61       41.95      7.09 o
   3   6  18        0.39       -1.94      5.37 o
   4   6  18        2.66        2.83      6.11 o
   5   6  18        0.04       -3.84      6.90 o
   6   6  18        0.48      -14.64     14.64 o
  -1   7  18        6.29        4.41     13.39 o
   0   7  18        0.26       -0.45      8.06 o
   1   7  18        4.88        0.19      5.82 o
   2   7  18       46.88       73.42      8.71 o
   3   7  18        6.70        1.55      5.67 o
   4   7  18        0.01       -5.65      5.65 o
   5   7  18        0.00       -6.42      8.31 o
   6   7  18       14.56       14.79      9.94 o
   1   8  18       16.14       11.66     21.96 o
   2   8  18        8.59       17.29     10.17 o
   3   8  18        0.80       -4.79      5.95 o
   4   8  18        2.36        0.70     11.69 o
   3   9  18        3.65        4.88     11.25 o
   4   9  18       14.32       19.99     15.71 o
  -1  -2  19        4.20       30.70     19.64 o
   0  -2  19        0.75        2.86     16.07 o
   1  -2  19       12.37       24.63     18.56 o
  -2  -1  19       12.08       36.41     18.92 o
  -1  -1  19        2.92       14.28     17.49 o
   0  -1  19        0.18       23.21     14.82 o
   1  -1  19        3.64       27.49     17.85 o
   2  -1  19        0.07        4.64     14.64 o
  -3   0  19       12.19       21.42     19.64 o
  -2   0  19        8.18       11.07     18.21 o
  -1   0  19        0.06       16.07     17.85 o
   0   0  19        3.86        6.43     17.49 o
   1   0  19        0.74       -6.35     31.59 o
   2   0  19        9.06       14.59     10.34 o
  -3   1  19        9.90       13.92     19.28 o
  -2   1  19        0.03        3.93     15.35 o
  -1   1  19        4.85       12.50     18.92 o
   0   1  19       47.06       63.55     19.64 o
   1   1  19        0.00       -0.71     13.92 o
   2   1  19        2.59       13.03     10.46 o
   3   1  19        2.40       17.14     16.07 o
   4   1  19        0.95        6.07     16.42 o
  -3   2  19        7.70        6.07     16.78 o
  -2   2  19        0.58      -14.64     14.64 o
  -1   2  19       29.40       47.12     18.92 o
   0   2  19        5.63      -11.78     16.78 o
   1   2  19        0.28       -6.07     13.92 o
   2   2  19       11.37       -1.79     14.64 o
   3   2  19        4.72       17.14     16.07 o
   4   2  19       11.69       10.35     17.14 o
  -3   3  19       31.41       51.05     19.28 o
  -2   3  19        0.24      -13.57     13.57 o
  -1   3  19        4.08       12.50     16.42 o
   0   3  19        0.15        5.00     15.35 o
   1   3  19        7.91       17.85     17.14 o
   2   3  19       25.20       52.12     17.85 o
   3   3  19        2.68       -7.50     13.57 o
   5   3  19        0.73      -19.28     19.28 o
  -1   4  19       36.20       46.90     24.10 o
   0   4  19        0.64       -1.54      7.33 o
   1   4  19       20.76       30.41     10.64 o
   2   4  19        0.00       13.99     11.42 o
  -1   5  19       56.36       72.47     19.64 o
   0   5  19        0.51        2.33      8.58 o
   1   5  19        0.87        4.89      6.45 o
   2   5  19       30.83       36.94      7.28 o
   1   6  19       24.50       32.97      8.48 o
   2   6  19        0.23        4.24      6.59 o
   3   6  19       63.09       64.41     11.24 o
   4   6  19        0.75       -2.54      7.78 o
   2   7  19        5.75       10.71     11.42 o
   3   7  19        0.82      -11.07     11.07 o
   4   7  19        0.00        2.94      8.19 o
   5   7  19       13.98       10.71     11.42 o
   1  -1  20        4.83       30.70     18.92 o
  -1   0  20        8.89       14.64     18.21 o
   0   0  20        8.12        3.21     17.49 o
   1   0  20        1.85        6.07     15.35 o
   2   0  20        0.99      -11.78     14.28 o
  -1   1  20        8.36       -0.36     15.71 o
   0   1  20        2.30        5.36     15.35 o
   1   1  20        3.62        6.07     17.14 o
   2   1  20       16.54       13.92     14.99 o
  -1   2  20        2.22       -7.50     17.85 o
   0   2  20        0.82      -14.99     14.99 o
   1   2  20        0.61      -15.71     15.71 o
   2   2  20        3.97       18.21     14.64 o
  -1   3  20        0.65        1.79     16.07 o
   0   3  20       24.71       39.98     18.92 o
   1   3  20        7.43        7.85     14.99 o
   2   3  20        1.02      -14.64     14.64 o
   3   4  20        6.96        3.57     12.85 o
   1   3  21        1.07        0.36     14.99 o
   2   3  21        0.20        5.00     14.64 o
   1   4  21        1.15      -13.57     13.57 o
   2   4  21        4.37      -14.28     16.07 o
 
